# Supplementary material for: Content and form of original research articles in general major medical journals
Source: PLoS One. 2023 Jun 28;18(6):e0287677. doi: 10.1371/journal.pone.0287677 (PMC10306213; doi:10.1371/journal.pone.0287677)
Supplement: S1 File — (XLSX) [file pone.0287677.s001.xlsx]

## Sheet: Ratings
Title	PMID	meths_men	num_parts	res_men	declar_title	phras_title	question	dash	clin_cont	treatment	pat_pop	geography	study_acr	quant_info	semiquant_info	relation	abbrev	subtitle
Worldwide incidence of malaria in 29: estimates, time trends, and a critique of methods	22205883	1	2	0	0	0	0	0	1	0	0	1	0	0	0	1	0	1
Reduced risk of Plasmodium vivax malaria in Papua New Guinean children with Southeast Asian ovalocytosis in two cohorts and a case-control study	22973182	1	1	1	0	1	0	0	1	0	1	1	0	0	1	1	0	0
The activities of current antimalarial drugs on the life cycle stages of Plasmodium: a comparative study with human and rodent parasites	22363211	1	2	0	0	0	0	0	0	1	0	0	0	0	0	1	0	1
Geographical inequalities in use of improved drinking water supply and sanitation across Sub-Saharan Africa: mapping and spatial analysis of cross-sectional survey data	24714528	1	2	1	0	0	0	0	0	0	0	1	0	0	0	0	0	1
Alcohol consumption and fecundability: prospective Danish cohort study	27581754	1	2	0	0	0	0	0	1	0	0	1	0	0	0	0	0	1
Patient-reported outcomes and survival in multiple sclerosis: A 1-year retrospective cohort study using the Multiple Sclerosis Impact Scale-29	28692670	1	2	0	0	0	0	0	1	0	1	0	0	0	0	1	0	1
Physical activity levels in adults and older adults 3-4 years after pedometer-based walking interventions: Long-term follow-up of participants from two randomised controlled trials in UK primary care	29522529	1	2	0	0	0	0	0	0	1	1	1	0	0	0	0	1	1
Individual prognosis at diagnosis in nonmetastatic prostate cancer: Development and external validation of the PREDICT Prostate multivariable model	30860997	1	2	0	0	0	0	0	1	0	1	0	0	0	0	1	1	1
Effect of monitoring surgical outcomes using control charts to reduce major adverse events in patients: cluster randomised trial	33148601	1	2	0	0	1	0	0	0	0	0	0	0	0	0	1	0	1
Deaths, late deaths, and role of infecting dose in Ebola virus disease in Sierra Leone: retrospective cohort study	27188404	1	2	0	0	0	0	0	1	0	0	1	0	0	0	0	0	1
Rotating night shift work and adherence to unhealthy lifestyle in predicting risk of type 2 diabetes: results from two large US cohorts of female nurses	30464025	1	2	0	0	1	0	0	1	0	1	1	0	0	0	1	1	1
Head-to-head comparison of certolizumab pegol versus adalimumab in rheumatoid arthritis: 2-year efficacy and safety results from the randomised EXXELERATE study	27863807	1	2	0	0	0	0	0	1	1	1	0	1	0	0	0	1	1
Clinically relevant changes in family history of cancer over time	21750294	0	1	-1	0	0	0	0	1	0	0	0	0	0	0	1	0	0
Length of Stay After Childbirth in 92 Countries and Associated Factors in 3 Low- and Middle-Income Countries: Compilation of Reported Data and a Cross-sectional Analysis from Nationally Representative Surveys	26954561	1	2	0	0	0	0	0	1	0	1	0	0	0	0	1	0	1
An intimate partner violence prevention intervention for men, women, and couples in Ethiopia: Additional findings on substance use and depressive symptoms from a cluster-randomized controlled trial	32810147	1	2	0	0	0	0	0	1	0	1	1	0	0	0	0	0	1
Associations between active travel to work and overweight, hypertension, and diabetes in India: a cross-sectional study	23776412	1	2	0	0	0	0	0	1	0	0	1	0	0	0	1	0	1
Impact of HPV vaccination and cervical screening on cervical cancer elimination: a comparative modelling analysis in 78 low-income and lower-middle-income countries	32007141	1	2	0	0	0	0	0	1	1	0	0	0	0	0	1	1	1
Myocardial Viability and Long-Term Outcomes in Ischemic Cardiomyopathy	31433921	0	1	0	0	0	0	0	1	0	1	0	0	0	0	1	0	0
2 year neurodevelopmental and intermediate perinatal outcomes in infants with very preterm fetal growth restriction (TRUFFLE): a randomised trial	25747582	1	2	0	0	0	0	0	1	0	1	0	1	0	0	1	1	1
Long-Term Follow-up of CD19 CAR Therapy in Acute Lymphoblastic Leukemia	29385376	0	1	0	0	0	0	0	1	1	1	0	0	0	0	0	1	0
Association between ambulance diversion and survival among patients with acute myocardial infarction	21666277	1	1	0	0	0	0	0	1	0	1	0	0	0	0	1	0	0
Comparison of annual versus twice-yearly mass azithromycin treatment for hyperendemic trachoma in Ethiopia: a cluster-randomised trial	22192488	1	2	0	0	0	0	0	1	1	1	1	0	0	0	1	0	1
Changes in diet and lifestyle and long-term weight gain in women and men	21696306	0	1	-1	0	0	0	0	0	0	0	0	0	0	0	1	0	0
Genetically determined serum urate levels and cardiovascular and other diseases in UK Biobank cohort: A phenome-wide mendelian randomization study	31626644	1	2	0	0	0	0	0	1	0	0	1	0	0	0	1	1	1
Identifying optimal doses of heart failure medications in men compared with women: a prospective, observational, cohort study	31447116	1	2	0	0	1	0	0	1	0	0	0	0	0	0	1	0	1
Association of the US Department of Justice Investigation of Implantable Cardioverter-Defibrillators and Devices Not Meeting the Medicare National Coverage Determination, 27-215	29971398	0	2	0	0	0	0	0	0	1	0	1	0	0	0	1	1	0
Risks of ischaemic heart disease and stroke in meat eaters, fish eaters, and vegetarians over 18 years of follow-up: results from the prospective EPIC-Oxford study	31484644	0	2	0	0	0	0	0	1	0	0	1	1	0	0	1	1	1
Administrative Costs Associated With Physician Billing and Insurance-Related Activities at an Academic Health Care System	29466590	0	2	0	0	0	0	0	0	0	0	0	0	0	0	1	0	0
Effect of Linagliptin vs Glimepiride on Major Adverse Cardiovascular Outcomes in Patients With Type 2 Diabetes: The CAROLINA Randomized Clinical Trial	31536101	1	2	0	0	0	0	0	1	1	1	0	1	0	0	1	1	1
Chemical Composition and Labeling of Substances Marketed as Selective Androgen Receptor Modulators and Sold via the Internet	29183075	0	1	0	0	0	0	0	0	0	0	0	0	0	0	0	0	0
Antenatal syphilis screening using point-of-care testing in Sub-Saharan African countries: a cost-effectiveness analysis	24223524	1	2	0	0	1	0	0	0	0	0	1	0	0	0	0	0	1
Association between bisphosphonate use and implant survival after primary total arthroplasty of the knee or hip: population based retrospective cohort study	22147909	1	2	0	0	0	0	0	0	1	1	0	0	0	0	1	0	1
Post-mortem imaging as an alternative to autopsy in the diagnosis of adult deaths: a validation study	22112684	1	2	0	0	0	0	0	1	0	0	0	0	0	0	0	0	1
Trends in Dietary Supplement Use Among US Adults From 1999-212	27727382	0	1	0	0	0	0	0	1	1	0	1	0	0	0	1	1	0
Discontinuation and restarting in patients on statin treatment: prospective open cohort study using a primary care database	27353261	1	2	0	0	1	0	0	0	1	1	0	0	0	0	0	0	1
Comparison of allogeneic vs autologous bone marrow–derived mesenchymal stem cells delivered by transendocardial injection in patients with ischemic cardiomyopathy: the POSEIDON randomized trial	23117550	1	2	0	0	1	0	0	1	1	1	0	1	0	0	1	1	1
Opioid overdose rates and implementation of overdose education and nasal naloxone distribution in Massachusetts: interrupted time series analysis	23372174	1	2	0	0	0	0	0	0	1	0	1	0	0	0	0	0	1
Effect of Care Guided by Cardiovascular Magnetic Resonance, Myocardial Perfusion Scintigraphy, or NICE Guidelines on Subsequent Unnecessary Angiography Rates: The CE-MARC 2 Randomized Clinical Trial	27570866	1	2	0	0	0	0	0	1	0	0	0	1	0	0	1	1	1
Full Study Report of Andexanet Alfa for Bleeding Associated with Factor Xa Inhibitors	30730782	0	1	0	0	1	0	0	1	1	0	0	0	0	0	1	1	0
Effect of Stress Ulcer Prophylaxis With Proton Pump Inhibitors vs Histamine-2 Receptor Blockers on In-Hospital Mortality Among ICU Patients Receiving Invasive Mechanical Ventilation: The PEPTIC Randomized Clinical Trial	31950977	1	2	0	0	0	0	0	1	1	1	0	1	0	0	1	1	1
Medications for opioid use disorder among pregnant women referred by criminal justice agencies before and after Medicaid expansion: A retrospective study of admissions to treatment centers in the United States	32421717	1	2	0	0	0	0	0	1	1	1	1	0	0	0	0	0	1
Promoting school climate and health outcomes with the SEHER multi-component secondary school intervention in Bihar, India: a cluster-randomised controlled trial	30473365	1	2	0	0	1	0	0	0	1	1	1	0	0	0	1	1	1
Expanding traditional tendon-based techniques with nerve transfers for the restoration of upper limb function in tetraplegia: a prospective case series	31280969	1	2	0	0	1	0	0	1	1	1	0	0	0	0	0	0	1
Efficacy of quadrivalent HPV vaccine against HPV Infection and disease in males	21288094	0	2	0	0	0	0	0	1	1	0	0	0	0	0	1	1	0
Perioperative Rosuvastatin in Cardiac Surgery	27144849	0	1	0	0	0	0	0	1	1	0	0	0	0	0	0	0	0
Cardiovascular and Metabolic Effects of ANGPTL3 Antisense Oligonucleotides	28538111	0	1	0	0	0	0	0	0	1	0	0	0	0	0	1	1	0
The spectrum of thyroid disease and risk of new onset atrial fibrillation: a large population cohort study	23186910	1	2	0	0	0	0	0	1	0	1	0	0	0	0	1	0	1
Cell salvage and donor blood transfusion during cesarean section: A pragmatic, multicentre randomised controlled trial (SALVO)	29261655	1	2	0	0	0	0	0	1	1	1	0	1	0	0	0	1	1
Induction of labour at 41 weeks versus expectant management and induction of labour at 42 weeks (SWEdish Post-term Induction Study, SWEPIS): multicentre, open label, randomised, superiority trial	31748223	1	2	0	0	0	0	0	1	0	1	1	1	0	0	0	1	1
Oseltamivir plus usual care versus usual care for influenza-like illness in primary care: an open-label, pragmatic, randomised controlled trial	31839279	1	2	0	0	0	0	0	1	1	1	0	0	0	0	0	0	1
Development and validation of QDiabetes-218 risk prediction algorithm to estimate future risk of type 2 diabetes: cohort study	29158232	1	2	0	0	0	0	0	1	0	0	0	0	0	0	1	1	1
Validation of the atherosclerotic cardiovascular disease Pooled Cohort risk equations	24682252	1	1	0	0	0	0	0	1	0	0	0	0	0	0	1	0	0
Association of the Quick Sequential (Sepsis-Related) Organ Failure Assessment (qSOFA) Score With Excess Hospital Mortality in Adults With Suspected Infection in Low- and Middle-Income Countries	29800114	0	1	0	0	0	0	0	1	0	1	0	0	0	0	1	1	0
Long-term survival and dialysis dependency following acute kidney injury in intensive care: extended follow-up of a randomized controlled trial	24523666	1	2	0	0	0	0	0	1	0	1	0	0	0	0	0	0	1
Intraoperative fluid management guided by oesophageal Doppler monitoring	21610051	1	1	0	0	1	0	0	0	0	0	0	0	0	0	0	0	0
Global and regional effects of potentially modifiable risk factors associated with acute stroke in 32 countries (INTERSTROKE): a case-control study	27431356	1	2	0	0	1	0	0	1	0	1	0	1	0	0	1	1	1
Multicenter Trial of a Combination Probiotic for Children with Gastroenteritis	30462939	1	1	0	0	0	0	0	1	1	1	0	0	0	0	0	0	0
Eribulin monotherapy versus treatment of physician's choice in patients with metastatic breast cancer (EMBRACE): a phase 3 open-label randomised study	21376385	1	2	0	0	0	0	0	1	1	1	0	1	0	0	0	1	1
A Core Outcome Set for the Benefits and Adverse Events of Bariatric and Metabolic Surgery: The BARIACT Project	27898680	0	2	0	0	0	0	0	1	1	1	0	1	0	0	1	1	1
Effect of Antihypertensive Medication Reduction vs Usual Care on Short-term Blood Pressure Control in Patients With Hypertension Aged 8 Years and Older: The OPTIMISE Randomized Clinical Trial	32453368	1	2	0	0	0	0	0	1	1	1	0	1	0	0	1	1	1
Effectiveness of dementia follow-up care by memory clinics or general practitioners: randomised controlled trial	22589500	1	2	0	0	0	0	0	1	1	1	0	0	0	0	1	0	1
Effect of citicoline on functional and cognitive status among patients with traumatic brain injury: Citicoline Brain Injury Treatment Trial (COBRIT)	23168823	1	2	0	0	0	0	0	1	1	1	0	1	0	0	1	1	1
Understanding preferences for HIV care and treatment in Zambia: Evidence from a discrete choice experiment among patients who have been lost to follow-up	30102693	1	2	0	0	1	0	0	1	0	1	1	0	0	0	1	1	1
Effectiveness of a clinically integrated e-learning course in evidence-based medicine for reproductive health training: a randomized trial	23212499	1	2	0	0	0	0	0	0	1	0	0	0	0	0	1	0	1
Effect of a Strategy of a Supraglottic Airway Device vs Tracheal Intubation During Out-of-Hospital Cardiac Arrest on Functional Outcome: The AIRWAYS-2 Randomized Clinical Trial	30167701	1	2	0	0	0	0	0	1	1	1	0	1	0	0	1	1	1
Global, regional, and national prevalence of overweight and obesity in children and adults during 198-213: a systematic analysis for the Global Burden of Disease Study 213	24880830	0	2	0	0	0	0	0	1	0	1	0	0	0	0	0	0	1
Self-reported quality of life of adolescents with cerebral palsy: a cross-sectional and longitudinal analysis	25301503	1	2	0	0	0	0	0	1	0	1	0	0	0	0	0	0	1
Stenting versus aggressive medical therapy for intracranial arterial stenosis	21899409	0	1	0	0	0	0	0	1	1	1	0	0	0	0	0	0	0
Mechanical chest compressions and simultaneous defibrillation vs conventional cardiopulmonary resuscitation in out-of-hospital cardiac arrest: the LINC randomized trial	24240611	1	2	0	0	0	0	0	1	1	1	0	1	0	0	0	1	1
Effects of tranexamic acid on death, disability, vascular occlusive events and other morbidities in patients with acute traumatic brain injury (CRASH-3): a randomised, placebo-controlled trial	31623894	1	2	0	0	0	0	0	1	1	1	0	1	0	0	1	1	1
Consumption of fried foods and risk of coronary heart disease: Spanish cohort of the European Prospective Investigation into Cancer and Nutrition study	22275385	1	2	0	0	0	0	0	1	0	0	1	0	0	0	1	0	1
Neurodevelopmental outcome at 5 years of age after general anaesthesia or awake-regional anaesthesia in infancy (GAS): an international, multicentre, randomised, controlled equivalence trial	30782342	1	2	0	0	0	0	0	1	1	0	0	1	0	0	1	1	1
Efficacy of melatonin with behavioural sleep-wake scheduling for delayed sleep-wake phase disorder: A double-blind, randomised clinical trial	29912983	1	2	0	0	0	0	0	1	1	1	0	0	0	0	1	0	1
Eculizumab in Pregnant Patients with Paroxysmal Nocturnal Hemoglobinuria	26352814	0	1	0	0	0	0	0	1	1	1	0	0	0	0	0	0	0
Neuron number and size in prefrontal cortex of children with autism	22068992	0	1	0	0	0	0	0	1	0	1	0	0	0	0	0	0	0
Recommended physical activity and all cause and cause specific mortality in US adults: prospective cohort study	32611588	1	2	0	0	0	0	0	1	1	0	1	0	0	0	0	1	1
Mycophenolate versus azathioprine as maintenance therapy for lupus nephritis	22087680	0	1	0	0	0	0	0	1	1	1	0	0	0	0	0	0	0
Do celebrity endorsements matter? Observational study of BRCA gene testing and mastectomy rates after Angelina Jolie's New York Times editorial	27974323	1	2	0	0	0	1	0	1	0	1	0	0	0	0	0	1	1
Association of Skilled Nursing Facility Participation in a Bundled Payment Model With Institutional Spending for Joint Replacement Surgery	33170241	0	1	0	0	0	0	0	0	1	1	0	0	0	0	1	0	0
Effectiveness of household lockable pesticide storage to reduce pesticide self-poisoning in rural Asia: a community-based, cluster-randomised controlled trial	28807536	1	2	0	0	0	0	0	0	0	0	1	0	0	0	1	0	1
Surgeon specialization and operative mortality in United States: retrospective analysis	27444190	1	2	0	0	0	0	0	0	0	0	1	0	0	0	0	0	1
Simulation of Growth Trajectories of Childhood Obesity into Adulthood	29171811	1	1	0	0	0	0	0	1	0	1	0	0	0	0	0	0	0
Lateral wedge insoles for medial knee osteoarthritis: 12 month randomised controlled trial	21593096	1	2	0	0	0	0	0	1	1	1	0	0	0	0	0	0	1
Effect of regression from prediabetes to normal glucose regulation on long-term reduction in diabetes risk: results from the Diabetes Prevention Program Outcomes Study	22683134	1	2	0	0	0	0	0	1	0	1	0	0	0	0	1	0	1
Postural modification to the standard Valsalva manoeuvre for emergency treatment of supraventricular tachycardias (REVERT): a randomised controlled trial	26314489	1	2	0	0	0	0	0	1	1	1	0	1	0	0	0	1	1
Risk factors and outcomes for late presentation for HIV-positive persons in Europe: results from the Collaboration of Observational HIV Epidemiological Research Europe Study (COHERE)	24137103	1	2	0	0	0	0	0	1	0	1	1	1	0	0	1	1	1
Outcomes 1 year after thrombus aspiration for myocardial infarction	25176395	0	1	0	0	0	0	0	1	0	1	0	0	0	0	1	0	0
Effectiveness of routine third trimester ultrasonography to reduce adverse perinatal outcomes in low risk pregnancy (the IRIS study): nationwide, pragmatic, multicentre, stepped wedge cluster randomised trial	31615781	1	2	0	0	0	0	0	1	0	1	0	1	0	0	0	1	1
Is food insecurity associated with HIV risk? Cross-sectional evidence from sexually active women in Brazil	22505852	1	2	0	0	0	1	0	1	0	1	1	0	0	0	1	1	1
Mortality risk attributable to high and low ambient temperature: a multicountry observational study	26003380	1	2	0	0	0	0	0	0	0	0	0	0	0	0	1	0	1
Variant PADI3 in Central Centrifugal Cicatricial Alopecia	30763140	0	1	0	0	0	0	0	1	0	1	0	0	0	0	0	1	0
Effects of the live attenuated measles-mumps-rubella booster vaccination on disease activity in patients with juvenile idiopathic arthritis: a randomized trial	23780457	1	2	0	0	0	0	0	1	1	1	0	0	0	0	1	0	1
Diagnostic accuracy of quantitative PCR (Xpert MTB/RIF) for tuberculous meningitis in a high burden setting: a prospective study	24167451	1	2	0	0	0	0	0	1	0	0	0	0	0	0	0	1	1
Patient selection for high sensitivity cardiac troponin testing and diagnosis of myocardial infarction: prospective cohort study	29114078	1	2	0	0	0	0	0	1	0	1	0	0	0	0	0	0	1
Sustained efficacy of pulmonary artery pressure to guide adjustment of chronic heart failure therapy: complete follow-up results from the CHAMPION randomised trial	26560249	1	2	0	0	0	0	0	1	0	1	0	1	0	0	1	1	1
A Molecular Host Response Assay to Discriminate Between Sepsis and Infection-Negative Systemic Inflammation in Critically Ill Patients: Discovery and Validation in Independent Cohorts	26645559	1	2	0	0	0	0	0	1	0	1	0	0	0	0	0	0	1
Sequential versus triple therapy for the first-line treatment of Helicobacter pylori: a multicentre, open-label, randomised trial	23158886	1	2	0	0	0	0	0	1	1	1	0	0	0	0	0	0	1
Estimating infection attack rates and severity in real time during an influenza pandemic: analysis of serial cross-sectional serologic surveillance data	21990967	1	2	0	0	1	0	0	1	0	0	0	0	0	0	1	0	1
Effect of Prophylactic Negative Pressure Wound Therapy vs Standard Wound Dressing on Surgical-Site Infection in Obese Women After Cesarean Delivery: A Randomized Clinical Trial	32960242	1	2	0	0	0	0	0	1	1	1	0	0	0	0	1	0	1
Urinary sodium excretion, blood pressure, cardiovascular disease, and mortality: a community-level prospective epidemiological cohort study	30129465	1	2	0	0	0	0	0	1	0	0	0	0	0	0	0	0	1
Post-Transcriptional Genetic Silencing of BCL11A to Treat Sickle Cell Disease	33283990	0	1	0	0	0	0	0	1	1	1	0	0	0	0	0	1	0
Evidence against the proposition that "UK cancer survival statistics are misleading": simulation study with National Cancer Registry data	21659366	1	2	0	0	0	0	0	0	0	0	1	0	0	0	1	1	1
The state of health in the Arab world, 199-21: an analysis of the burden of diseases, injuries, and risk factors	24452042	0	2	0	0	0	0	0	0	0	0	1	0	0	0	0	0	1
Multivitamins in the prevention of cancer in men: the Physicians' Health Study II randomized controlled trial	23162860	1	2	0	0	0	0	0	1	1	1	0	0	0	0	0	0	1
Site of Death, Place of Care, and Health Care Transitions Among US Medicare Beneficiaries, 2-215	29946682	0	2	0	0	0	0	0	0	0	0	1	0	0	0	0	1	0
Goal-directed resuscitation for patients with early septic shock	25272316	0	1	0	0	0	0	0	1	1	1	0	0	0	0	0	0	0
Antifungal Combinations for Treatment of Cryptococcal Meningitis in Africa	29539274	0	1	0	0	0	0	0	1	1	1	1	0	0	0	0	0	0
Clinical prediction model to aid emergency doctors managing febrile children at risk of serious bacterial infections: diagnostic study	23550046	1	2	0	0	0	0	0	1	0	1	0	0	0	0	1	0	1
Trial of early, goal-directed resuscitation for septic shock	25776532	0	1	0	0	0	0	0	1	1	1	0	0	0	0	0	0	0
Effect of Sustained Smoking Cessation Counseling and Provision of Medication vs Shorter-term Counseling and Medication Advice on Smoking Abstinence in Patients Recently Diagnosed With Cancer: A Randomized Clinical Trial	33048154	1	2	0	0	0	0	0	1	1	1	0	0	0	0	1	1	1
Quadrivalent HPV vaccination and risk of multiple sclerosis and other demyelinating diseases of the central nervous system	25562266	0	2	0	0	0	0	0	1	1	0	0	0	0	0	1	1	0
Association between vaccination for herpes zoster and risk of herpes zoster infection among older patients with selected immune-mediated diseases	22760290	0	1	0	0	0	0	0	1	1	1	0	0	0	0	1	0	0
Radiotherapy to the primary tumour for newly diagnosed, metastatic prostate cancer (STAMPEDE): a randomised controlled phase 3 trial	30355464	1	2	0	0	0	0	0	1	1	1	0	1	0	0	0	1	1
Consequences of Undervaccination - Measles Outbreak, New York City, 218-219	32160662	0	2	0	0	0	0	1	1	0	0	1	0	0	0	0	0	1
Impact of community based screening for hypertension on blood pressure after two years: regression discontinuity analysis in a national cohort of older adults in China	31296584	1	2	0	0	0	0	0	1	0	1	1	0	0	0	1	0	1
Validation of treatment strategies for enterohaemorrhagic Escherichia coli O14:H4 induced haemolytic uraemic syndrome: case-control study	22815429	1	2	0	0	0	0	0	1	0	1	0	0	0	0	1	1	1
Impact of person-centred care training and person-centred activities on quality of life, agitation, and antipsychotic use in people with dementia living in nursing homes: A cluster-randomised controlled trial	29408901	1	2	0	0	0	0	0	1	1	1	0	0	0	0	1	0	1
A Randomized, Controlled Trial of Ebola Virus Disease Therapeutics	31774950	1	1	0	0	0	0	0	1	0	0	0	0	0	0	0	0	0
Avoidability of hospital deaths and association with hospital-wide mortality ratios: retrospective case record review and regression analysis	26174149	1	2	0	0	0	0	0	0	0	0	0	0	0	0	1	0	1
An Outbreak of Covid-19 on an Aircraft Carrier	33176077	0	1	0	0	0	0	0	1	0	0	0	0	0	0	0	0	0
Comparing local and regional variation in health care spending	23113483	0	1	0	0	1	0	0	0	0	0	0	0	0	0	1	0	0
Socioeconomic inequalities in outcome of pregnancy and neonatal mortality associated with congenital anomalies: population based study	21771825	1	2	0	0	1	0	0	1	0	1	0	0	0	0	1	0	1
Prehospital Plasma during Air Medical Transport in Trauma Patients at Risk for Hemorrhagic Shock	30044935	0	1	0	0	0	0	0	1	1	1	0	0	0	0	1	0	0
Aflibercept, bevacizumab, or ranibizumab for diabetic macular edema	25692915	0	1	0	0	0	0	0	1	1	1	0	0	0	0	0	0	0
Global pattern of experienced and anticipated discrimination reported by people with major depressive disorder: a cross-sectional survey	23083627	1	2	0	0	1	0	0	1	0	1	0	0	0	0	0	0	1
Threshold-based insulin-pump interruption for reduction of hypoglycemia	23789889	0	1	0	0	0	0	0	0	1	0	0	0	0	0	0	0	0
Raltegravir-intensified initial antiretroviral therapy in advanced HIV disease in Africa: A randomised controlled trial	30513108	1	2	0	0	0	0	0	1	1	1	1	0	0	0	0	1	1
Addition of a polygenic risk score, mammographic density, and endogenous hormones to existing breast cancer risk prediction models: A nested case-control study	30180161	1	2	0	0	0	0	0	1	0	1	0	0	0	0	1	0	1
Possible Subclinical Leaflet Thrombosis in Bioprosthetic Aortic Valves	26436963	0	1	0	0	0	0	0	1	0	1	0	0	0	0	0	0	0
Effect of Levofloxacin Prophylaxis on Bacteremia in Children With Acute Leukemia or Undergoing Hematopoietic Stem Cell Transplantation: A Randomized Clinical Trial	30208456	1	2	0	0	0	0	0	1	1	1	0	0	0	0	1	0	1
Number of patients studied prior to approval of new medicines: a database analysis	23526887	1	2	0	0	0	0	0	0	0	0	0	0	0	0	0	0	1
Continuing versus tapering glucocorticoids after achievement of low disease activity or remission in rheumatoid arthritis (SEMIRA): a double-blind, multicentre, randomised controlled trial	32711802	1	2	0	0	0	0	0	1	1	1	0	1	0	0	0	1	1
Drug-eluting versus bare-metal stents in saphenous vein graft lesions (ISAR-CABG): a randomised controlled superiority trial	21872918	1	2	0	0	0	0	0	0	1	1	0	1	0	0	0	1	1
Provision of community benefits by tax-exempt U.S. hospitals	23594004	0	1	0	0	0	0	0	0	0	0	1	0	0	0	0	1	0
Effectiveness of a pre-treatment snack on the uptake of mass treatment for schistosomiasis in Uganda: a cluster randomized trial	24824051	1	2	0	0	0	0	0	1	1	0	1	0	0	0	1	0	1
Association between physician US News & World Report medical school ranking and patient outcomes and costs of care: observational study	30257919	1	2	0	0	0	0	0	0	0	0	1	0	0	0	1	1	1
Mendelian randomization study of B-type natriuretic peptide and type 2 diabetes: evidence of causal association from population studies	22039354	1	2	0	0	0	0	0	1	0	1	0	0	0	0	1	0	1
Association Between Celiac Disease and Mortality Risk in a Swedish Population	32259229	0	1	0	0	0	0	0	1	0	1	1	0	0	0	1	0	0
Traumatic brain injury and the risk of dementia diagnosis: A nationwide cohort study	29381704	1	2	0	0	0	0	0	1	0	1	0	0	0	0	1	0	1
Effect of Cryotherapy vs Loop Electrosurgical Excision Procedure on Cervical Disease Recurrence Among Women With HIV and High-Grade Cervical Lesions in Kenya: A Randomized Clinical Trial	31638680	1	2	0	0	0	0	0	1	1	1	1	0	0	0	1	1	1
Sleep-disordered breathing, hypoxia, and risk of mild cognitive impairment and dementia in older women	21828324	0	2	0	0	0	0	0	1	0	1	0	0	0	0	1	0	0
Effect of Catheter Ablation With Vein of Marshall Ethanol Infusion vs Catheter Ablation Alone on Persistent Atrial Fibrillation: The VENUS Randomized Clinical Trial	33107945	1	2	0	0	0	0	0	1	1	1	0	1	0	0	1	1	1
Edoxaban versus warfarin in patients with atrial fibrillation	24251359	0	1	0	0	0	0	0	1	1	1	0	0	0	0	0	0	0
Effectiveness of seasonal malaria chemoprevention at scale in west and central Africa: an observational study	33278936	1	2	0	0	0	0	0	1	1	0	1	0	0	0	0	0	1
Bariatric Surgery in the United Kingdom: A Cohort Study of Weight Loss and Clinical Outcomes in Routine Clinical Care	26694640	1	2	0	0	0	0	0	1	1	1	1	0	0	0	1	0	1
Association of the V122I Hereditary Transthyretin Amyloidosis Genetic Variant With Heart Failure Among Individuals of African or Hispanic/Latino Ancestry	31821430	0	1	0	0	0	0	0	1	0	1	1	0	0	0	1	1	0
Light to moderate intake of alcohol, drinking patterns, and risk of cancer: results from two prospective US cohort studies	26286216	1	2	0	0	0	0	0	1	0	0	1	0	0	0	1	1	1
Spatial and temporal heterogeneity in high-grade serous ovarian cancer: a phylogenetic analysis	25710373	1	2	0	0	0	0	0	1	0	1	0	0	0	0	1	0	1
Effect of Postextubation High-Flow Nasal Cannula vs Conventional Oxygen Therapy on Reintubation in Low-Risk Patients: A Randomized Clinical Trial	26975498	1	2	0	0	0	0	0	0	1	1	0	0	0	0	1	1	1
Rivaroxaban for thromboprophylaxis in acutely ill medical patients	23388003	0	1	0	0	0	0	0	1	1	1	0	0	0	0	0	0	0
Anticoagulation with otamixaban and ischemic events in non-ST-segment elevation acute coronary syndromes: the TAO randomized clinical trial	23995608	1	2	0	0	0	0	0	1	1	1	0	1	0	0	0	1	1
Impact of centralising acute stroke services in English metropolitan areas on mortality and length of hospital stay: difference-in-differences analysis	25098169	1	2	0	0	0	0	0	1	0	1	1	0	0	0	1	0	1
Risk of Guillain-Barré syndrome following H1N1 influenza vaccination in Quebec	22782419	0	1	0	0	0	0	0	1	1	1	1	0	0	0	1	1	0
Association between tumour necrosis factor-α inhibitors and risk of serious infections in people with inflammatory bowel disease: nationwide Danish cohort study	26048617	1	2	0	0	0	0	0	1	1	1	1	0	0	0	1	1	1
Risk of major congenital malformations in relation to maternal overweight and obesity severity: cohort study of 1.2 million singletons	28615173	1	2	0	0	0	0	0	1	0	1	0	0	0	0	1	0	1
Teprotumumab for Thyroid-Associated Ophthalmopathy	28467880	0	1	0	0	0	0	0	1	1	1	0	0	0	0	0	0	0
Effects of decreases of animal pollinators on human nutrition and global health: a modelling analysis	26188748	1	2	0	0	0	0	0	0	0	0	0	0	0	0	1	0	1
Short term use of oral corticosteroids and related harms among adults in the United States: population based cohort study	28404617	1	2	0	0	0	0	0	0	1	0	1	0	0	0	1	0	1
Honorary and ghost authorship in high impact biomedical journals: a cross sectional survey	22028479	1	2	0	0	0	0	0	0	0	0	0	0	0	0	1	0	1
Association Between Availability of a Price Transparency Tool and Outpatient Spending	27139060	0	1	0	0	0	0	0	0	0	0	0	0	0	0	1	0	0
Effect of β blockers on mortality after myocardial infarction in adults with COPD: population based cohort study of UK electronic healthcare records	24270505	1	2	0	0	0	0	0	1	1	1	1	0	0	0	1	1	1
Improving cardiovascular health at population level: 39 community cluster randomised trial of Cardiovascular Health Awareness Program (CHAP)	21300712	1	2	0	0	1	0	0	1	0	0	0	0	0	0	0	1	1
Clinical features and viral diagnosis of two cases of infection with Middle East Respiratory Syndrome coronavirus: a report of nosocomial transmission	23727167	0	2	0	0	0	0	0	1	0	1	0	0	0	0	0	0	1
An Anti-CD3 Antibody, Teplizumab, in Relatives at Risk for Type 1 Diabetes	31180194	0	1	0	0	0	0	0	1	1	1	0	0	0	0	1	1	0
Medical school gift restriction policies and physician prescribing of newly marketed psychotropic medications: difference-in-differences analysis	23372175	1	2	0	0	0	0	0	0	1	0	0	0	0	0	0	0	1
Prophylactic antibiotics in the prevention of infection after operative vaginal delivery (ANODE): a multicentre randomised controlled trial	31097213	1	2	0	0	0	0	0	1	1	1	0	1	0	0	0	1	1
Ticagrelor in patients with diabetes and stable coronary artery disease with a history of previous percutaneous coronary intervention (THEMIS-PCI): a phase 3, placebo-controlled, randomised trial	31484629	1	2	0	0	0	0	0	1	1	1	0	1	0	0	0	1	1
Absorbable versus silk sutures for surgical treatment of trachomatous trichiasis in Ethiopia: a randomised controlled trial	22180732	1	2	0	0	0	0	0	1	1	1	1	0	0	0	0	0	1
Chemohormonal Therapy in Metastatic Hormone-Sensitive Prostate Cancer	26244877	0	1	0	0	0	0	0	1	1	1	0	0	0	0	0	0	0
Short-course oral co-trimoxazole versus intramuscular benzathine benzylpenicillin for impetigo in a highly endemic region: an open-label, randomised, controlled, non-inferiority trial	25172376	1	2	0	0	0	0	0	1	1	1	0	0	0	0	0	0	1
Cost-effectiveness of dalteparin vs unfractionated heparin for the prevention of venous thromboembolism in critically ill patients	25362228	1	1	0	0	0	0	0	1	1	1	0	0	0	0	0	0	0
Estimates of burden and consequences of infants born small for gestational age in low and middle income countries with INTERGROWTH-21(st) standard: analysis of CHERG datasets	28819030	1	2	0	0	0	0	0	1	0	1	0	1	0	0	0	1	1
Invasive versus conservative strategy in patients aged 8 years or older with non-ST-elevation myocardial infarction or unstable angina pectoris (After Eighty study): an open-label randomised controlled trial	26794722	1	2	0	0	0	0	0	1	0	1	0	1	0	0	0	0	1
Assessing the Causal Relationship of Maternal Height on Birth Size and Gestational Age at Birth: A Mendelian Randomization Analysis	26284790	1	2	0	0	1	0	0	1	0	1	0	0	0	0	1	0	1
Conflict of interest reporting by authors involved in promotion of off-label drug use: an analysis of journal disclosures	22899894	0	2	0	0	1	0	0	0	0	0	0	0	0	0	0	0	1
Effect of screening and lifestyle counselling on incidence of ischaemic heart disease in general population: Inter99 randomised trial	24912589	1	2	0	0	0	0	0	1	0	1	0	1	0	0	1	1	1
Evaluation of the lung cancer risks at which to screen ever- and never-smokers: screening rules applied to the PLCO and NLST cohorts	25460915	-1	2	0	0	0	0	0	1	0	0	0	0	0	0	1	1	1
Improving the quality of adult mortality data collected in demographic surveys: validation study of a new siblings' survival questionnaire in Niakhar, Senegal	24866715	1	2	0	0	1	0	0	1	0	0	1	0	0	0	0	0	1
Efficacy and immunogenicity of a Vi-tetanus toxoid conjugate vaccine in the prevention of typhoid fever using a controlled human infection model of Salmonella Typhi: a randomised controlled, phase 2b trial	28965718	1	2	0	0	1	0	0	1	1	0	0	0	0	0	0	0	1
Risk-adapted targeted intraoperative radiotherapy versus whole-breast radiotherapy for breast cancer: 5-year results for local control and overall survival from the TARGIT-A randomised trial	24224997	1	2	0	0	0	0	0	1	1	1	0	1	0	0	1	1	1
Outcomes of medical emergencies on commercial airline flights	23718164	0	1	0	0	0	0	0	1	0	0	0	0	0	0	1	0	0
Smoking cessation support delivered via mobile phone text messaging (txt2stop): a single-blind, randomised trial	21722952	1	2	0	0	1	0	0	0	1	0	0	1	0	0	0	1	1
Clonal architecture of secondary acute myeloid leukemia	22417201	0	1	0	0	0	0	0	1	0	1	0	0	0	0	0	0	0
Future life expectancy in 35 industrialised countries: projections with a Bayesian model ensemble	28236464	1	2	0	0	0	0	0	0	0	0	0	0	0	0	0	0	1
Age and the association between apolipoprotein E genotype and Alzheimer disease: A cerebrospinal fluid biomarker-based case-control study	32817639	1	2	0	0	0	0	0	1	0	1	0	0	0	0	1	0	1
Polyhydramnios, Transient Antenatal Bartter's Syndrome, and MAGED2 Mutations	27120771	0	1	0	0	0	0	0	1	0	1	0	0	0	0	0	1	0
Effect of Insulin Degludec vs Insulin Glargine U1 on Hypoglycemia in Patients With Type 2 Diabetes: The SWITCH 2 Randomized Clinical Trial	28672317	1	2	0	0	0	0	0	1	1	1	0	1	0	0	1	1	1
The changing risk of Plasmodium falciparum malaria infection in Africa: 2-1: a spatial and temporal analysis of transmission intensity	24559537	1	2	0	0	0	0	0	1	0	1	1	0	0	0	1	0	1
FOLFIRINOX or Gemcitabine as Adjuvant Therapy for Pancreatic Cancer	30575490	0	1	0	0	0	0	0	1	1	1	0	0	0	0	0	1	0
Six Months vs Extended Oral Anticoagulation After a First Episode of Pulmonary Embolism: The PADIS-PE Randomized Clinical Trial	26151264	1	2	0	0	0	0	0	1	1	1	0	1	0	0	0	1	1
Oral 9-cis retinoid for childhood blindness due to Leber congenital amaurosis caused by RPE65 or LRAT mutations: an open-label phase 1b trial	25030840	1	2	0	0	0	0	0	1	0	1	0	0	0	0	0	1	1
2-cm versus 4-cm surgical excision margins for primary cutaneous melanoma thicker than 2 mm: a randomised, multicentre trial	22027547	1	2	0	0	0	0	0	1	1	1	0	0	0	0	0	1	1
Mavacamten for treatment of symptomatic obstructive hypertrophic cardiomyopathy (EXPLORER-HCM): a randomised, double-blind, placebo-controlled, phase 3 trial	32871100	1	2	0	0	0	0	0	1	1	1	0	1	0	0	0	1	1
Peer victimisation during adolescence and its impact on depression in early adulthood: prospective cohort study in the United Kingdom	26037951	1	2	0	0	0	0	0	1	0	1	1	0	0	0	1	0	1
Long-term mortality after blood pressure-lowering and lipid-lowering treatment in patients with hypertension in the Anglo-Scandinavian Cardiac Outcomes Trial (ASCOT) Legacy study: 16-year follow-up results of a randomised factorial trial	30158072	1	2	0	0	0	0	0	1	1	1	1	1	0	0	0	1	1
A test for Creutzfeldt-Jakob disease using nasal brushings	25099576	0	1	0	0	0	0	0	1	0	1	0	0	0	0	0	0	0
Associations between gabapentinoids and suicidal behaviour, unintentional overdoses, injuries, road traffic incidents, and violent crime: population based cohort study in Sweden	31189556	1	2	0	0	0	0	0	0	0	0	1	0	0	0	1	0	1
Percutaneous Repair or Medical Treatment for Secondary Mitral Regurgitation	30145927	0	1	0	0	0	0	0	1	1	1	0	0	0	0	0	0	0
Preterm delivery and long term mortality in women: national cohort and co-sibling study	32816755	1	2	0	0	0	0	0	1	0	1	0	0	0	0	0	0	1
Risk of violent crime in individuals with epilepsy and traumatic brain injury: a 35-year Swedish population study	22215988	1	2	0	0	0	0	0	1	0	1	1	0	0	0	1	0	1
CD4 cell count and the risk of AIDS or death in HIV-Infected adults on combination antiretroviral therapy with a suppressed viral load: a longitudinal cohort study from COHERE	22448150	1	2	0	0	0	0	0	1	1	1	0	1	0	0	1	1	1
Neisseria gonorrhoeae treatment failure and susceptibility to cefixime in Toronto, Canada	23299608	0	1	0	0	0	0	0	1	1	1	1	0	0	0	0	0	0
Five-Year Follow-up of Antibiotic Therapy for Uncomplicated Acute Appendicitis in the APPAC Randomized Clinical Trial	30264120	1	1	0	0	0	0	0	1	1	1	0	1	0	0	0	1	0
Long-term effect of aspirin on cancer risk in carriers of hereditary colorectal cancer: an analysis from the CAPP2 randomised controlled trial	22036019	1	2	0	0	0	0	0	1	1	1	0	1	0	0	1	1	1
Risk of hospitalization with neurodegenerative disease after moderate-to-severe traumatic brain injury in the working-age population: A retrospective cohort study using the Finnish national health registries	28678790	1	2	0	0	0	0	0	1	0	1	1	0	0	0	1	0	1
Pregnancy incidence and outcomes among women receiving preexposure prophylaxis for HIV prevention: a randomized clinical trial	25038355	1	2	0	0	0	0	0	1	1	1	0	0	0	0	1	1	1
Clinical score and rapid antigen detection test to guide antibiotic use for sore throats: randomised controlled trial of PRISM (primary care streptococcal management)	24114306	1	2	0	0	0	0	0	1	0	1	0	1	0	0	0	1	1
Comparison of 3-day mortality models for profiling hospital performance in acute ischemic stroke with vs without adjustment for stroke severity	22797643	1	1	0	0	0	0	0	1	0	1	0	0	0	0	1	1	0
An internet-delivered handwashing intervention to modify influenza-like illness and respiratory infection transmission (PRIMIT): a primary care randomised trial	26256072	1	2	0	0	0	0	0	1	1	1	0	1	0	0	0	1	1
Electrical versus pharmacological cardioversion for emergency department patients with acute atrial fibrillation (RAFF2): a partial factorial randomised trial	32007169	1	2	0	0	0	0	0	1	1	1	0	1	0	0	0	1	1
Effectiveness of PhysioDirect telephone assessment and advice services for patients with musculoskeletal problems: pragmatic randomised controlled trial	23360891	1	2	0	0	0	0	0	1	1	1	0	0	0	0	1	0	1
Effect of Vitamin D and Calcium Supplementation on Cancer Incidence in Older Women: A Randomized Clinical Trial	28350929	1	2	0	0	0	0	0	1	1	1	0	0	0	0	1	0	1
Induction of labour at 41 weeks versus expectant management until 42 weeks (INDEX): multicentre, randomised non-inferiority trial	30786997	1	2	0	0	0	0	0	1	0	1	0	1	0	0	0	1	1
Sofosbuvir and ribavirin for hepatitis C in patients with HIV coinfection	25038354	0	1	0	0	0	0	0	1	1	1	0	0	0	0	0	1	0
Mepolizumab treatment in patients with severe eosinophilic asthma	25199059	0	1	0	0	0	0	0	1	1	1	0	0	0	0	0	0	0
Complexity in non-pharmacological caregiving activities at the end of life: an international qualitative study	22347815	1	2	0	0	0	0	0	0	0	0	0	0	0	0	0	0	1
Association between active commuting and incident cardiovascular disease, cancer, and mortality: prospective cohort study	28424154	1	2	0	0	0	0	0	1	0	0	0	0	0	0	1	0	1
Low LDL cholesterol, PCSK9 and HMGCR genetic variation, and risk of Alzheimer's disease and Parkinson's disease: Mendelian randomisation study	28438747	1	2	0	0	0	0	0	1	0	1	0	0	0	0	1	1	1
Constitutive activation of PKA catalytic subunit in adrenal Cushing's syndrome	24571724	0	1	0	0	0	0	0	1	0	1	0	0	0	0	0	1	0
Influence of experience on performance of individual surgeons in thyroid surgery: prospective cross sectional multicentre study	22236412	1	2	0	0	0	0	0	1	0	1	0	0	0	0	1	0	1
Prioritizing Surgical Care on National Health Agendas: A Qualitative Case Study of Papua New Guinea, Uganda, and Sierra Leone	27186645	1	2	0	0	1	0	0	0	0	0	1	0	0	0	0	0	1
Newborn screening for severe combined immunodeficiency in 11 screening programs in the United States	25138334	0	1	0	0	0	0	0	1	0	1	1	0	0	0	0	0	0
Oxygen systems to improve clinical care and outcomes for children and neonates: A stepped-wedge cluster-randomised trial in Nigeria	31710601	1	2	0	0	0	0	0	1	1	1	1	0	0	0	1	0	1
Symptomatic treatment of uncomplicated lower urinary tract infections in the ambulatory setting: randomised, double blind trial	29113968	1	2	0	0	0	0	0	1	0	1	0	0	0	0	0	0	1
Effect of intensive structured care on individual blood pressure targets in primary care: multicentre randomised controlled trial	23169801	1	2	0	0	0	0	0	1	1	0	0	0	0	0	1	0	1
Same-admission versus interval cholecystectomy for mild gallstone pancreatitis (PONCHO): a multicentre randomised controlled trial	26460661	1	2	0	0	0	0	0	1	1	1	0	1	0	0	0	1	1
PAin SoluTions In the Emergency Setting (PASTIES)--patient controlled analgesia versus routine care in emergency department patients with pain from traumatic injuries: randomised trial	26094763	1	2	0	0	0	0	1	1	1	1	0	1	0	0	0	1	1
Safety and Immunogenicity of SARS-CoV-2 mRNA-1273 Vaccine in Older Adults	32991794	0	1	0	0	0	0	0	1	1	1	0	0	0	0	0	1	0
Association between alcohol and cardiovascular disease: Mendelian randomisation analysis based on individual participant data	25011450	1	2	0	0	0	0	0	1	0	0	0	0	0	0	1	0	1
Karyotype versus microarray testing for genetic abnormalities after stillbirth	23215556	1	1	0	0	0	0	0	1	0	1	0	0	0	0	0	0	0
Long term outcomes of transplantation using kidneys from expanded criteria donors: prospective, population based cohort study	26232393	1	2	0	0	0	0	0	1	0	1	0	0	0	0	1	0	1
Contemporary Hormonal Contraception and the Risk of Breast Cancer	29211679	0	1	0	0	0	0	0	1	1	1	0	0	0	0	1	0	0
Effect of pay-for-performance incentives on quality of care in small practices with electronic health records: a randomized trial	24026600	1	2	0	0	0	0	0	0	0	0	0	0	0	0	1	0	1
Effect of a Program Combining Transitional Care and Long-term Self-management Support on Outcomes of Hospitalized Patients With Chronic Obstructive Pulmonary Disease: A Randomized Clinical Trial	30419103	1	2	0	0	0	0	0	1	1	1	0	0	0	0	1	0	1
Prevalence of Body Mass Index Lower Than 16 Among Women in Low- and Middle-Income Countries	26599184	0	1	0	0	0	0	0	1	0	1	0	0	0	0	1	0	0
Human infections with the emerging avian influenza A H7N9 virus from wet market poultry: clinical analysis and characterisation of viral genome	23623390	1	2	0	0	0	0	0	0	0	0	0	0	0	0	0	1	1
Variation in patient-sharing networks of physicians across the United States	22797644	0	1	0	0	0	0	0	0	0	0	1	0	0	0	1	0	0
Status and drivers of maternal, newborn, child and adolescent health in the Islamic world: a comparative analysis	29395272	0	2	0	0	0	0	0	0	0	0	1	0	0	0	0	0	1
First-line rituximab combined with short-term prednisone versus prednisone alone for the treatment of pemphigus (Ritux 3): a prospective, multicentre, parallel-group, open-label randomised trial	28342637	1	2	0	0	0	0	0	1	1	1	0	1	0	0	0	1	1
Adenovirus-associated virus vector-mediated gene transfer in hemophilia B	22149959	0	1	0	0	0	0	0	1	1	1	0	0	0	0	0	0	0
Clinical exome sequencing for genetic identification of rare Mendelian disorders	25326637	0	1	0	0	0	0	0	0	0	0	0	0	0	0	0	0	0
Mortality due to cirrhosis and liver cancer in the United States, 1999-216: observational study	30021785	1	2	0	0	0	0	0	1	0	1	1	0	0	0	0	0	1
Differences in Obesity Prevalence by Demographics and Urbanization in US Children and Adolescents, 213-216	29922826	0	1	0	0	0	0	0	1	0	1	1	0	0	0	1	1	0
Men's experience of erectile dysfunction after treatment for colorectal cancer: qualitative interview study	22010127	1	2	0	0	0	0	0	1	0	1	0	0	0	0	0	0	1
Intake of whole grain foods and risk of type 2 diabetes: results from three prospective cohort studies	32641435	1	2	0	0	0	0	0	1	0	0	0	0	0	0	1	0	1
The effects of implementing a point-of-care electronic template to prompt routine anxiety and depression screening in patients consulting for osteoarthritis (the Primary Care Osteoarthritis Trial): A cluster randomised trial in primary care	28399129	1	2	0	0	0	0	0	1	0	1	0	0	0	0	1	0	1
A Randomized Trial of Progesterone in Women with Recurrent Miscarriages	26605928	1	1	0	0	0	0	0	1	1	1	0	0	0	0	0	0	0
Prevalence of Diabetes by Race and Ethnicity in the United States, 211-216	31860047	0	1	0	0	0	0	0	1	0	0	1	0	0	0	1	0	0
Infectious diseases in children and adolescents in China: analysis of national surveillance data from 28 to 217	32241761	1	2	0	0	0	0	0	1	0	1	1	0	0	0	0	0	1
Dolutegravir plus lamivudine versus dolutegravir plus tenofovir disoproxil fumarate and emtricitabine in antiretroviral-naive adults with HIV-1 infection (GEMINI-1 and GEMINI-2): week 48 results from two multicentre, double-blind, randomised, non-inferiority, phase 3 trials	30420123	1	2	0	0	0	0	0	1	1	1	0	1	0	0	0	1	1
Plasma-first resuscitation to treat haemorrhagic shock during emergency ground transportation in an urban area: a randomised trial	30032977	1	2	0	0	0	0	0	1	1	1	0	0	0	0	0	0	1
Association of hospice agency profit status with patient diagnosis, location of care, and length of stay	21285424	0	1	0	0	0	0	0	0	0	0	0	0	0	0	1	0	0
Impact of replacing smear microscopy with Xpert MTB/RIF for diagnosing tuberculosis in Brazil: a stepped-wedge cluster-randomized trial	25490549	1	2	0	0	0	0	0	1	0	1	1	0	0	0	1	1	1
Effects of Sotagliflozin Added to Insulin in Patients with Type 1 Diabetes	28899222	0	1	0	0	0	0	0	1	1	1	0	0	0	0	1	0	0
Whooping cough in school age children presenting with persistent cough in UK primary care after introduction of the preschool pertussis booster vaccination: prospective cohort study	24961836	1	2	0	0	1	0	0	1	1	1	1	0	0	0	0	1	1
Relaxation of the one child policy and trends in caesarean section rates and birth outcomes in China between 212 and 216: observational study of nearly seven million health facility births	29506980	1	2	0	0	0	0	0	1	0	1	1	0	0	0	1	0	1
Effect of a Nutritional and Behavioral Intervention on Energy-Reduced Mediterranean Diet Adherence Among Patients With Metabolic Syndrome: Interim Analysis of the PREDIMED-Plus Randomized Clinical Trial	31613346	1	2	0	0	0	0	0	1	1	1	0	1	0	0	1	1	1
Effect of multidimensional lifestyle intervention on fitness and adiposity in predominantly migrant preschool children (Ballabeina): cluster randomised controlled trial	21998346	1	2	0	0	0	0	0	1	1	1	1	0	0	0	1	1	1
Differentiation between traumatic tap and aneurysmal subarachnoid hemorrhage: prospective cohort study	25694274	1	2	0	0	0	0	0	1	0	1	0	0	0	0	0	0	1
Tofacitinib as Induction and Maintenance Therapy for Ulcerative Colitis	28467869	0	1	0	0	0	0	0	1	1	1	0	0	0	0	0	0	0
Mothers after Gestational Diabetes in Australia (MAGDA): A Randomised Controlled Trial of a Postnatal Diabetes Prevention Program	27459502	1	2	0	0	0	0	0	1	0	1	1	1	0	0	0	1	1
Efficacy of antibiotic treatment in patients with chronic low back pain and Modic changes (the AIM study): double blind, randomised, placebo controlled, multicentre trial	31619437	1	2	0	0	0	0	0	1	1	1	0	1	0	0	1	1	1
Morphology and size of stem cells from mouse and whale: observational study	24336001	1	2	0	0	0	0	0	0	0	0	0	0	0	0	0	0	1
Exercise for depression in elderly residents of care homes: a cluster-randomised controlled trial	23643112	1	2	0	0	0	0	0	1	0	1	0	0	0	0	0	0	1
Secular trends in incidence of type 1 and type 2 diabetes in Hong Kong: A retrospective cohort study	32078650	1	2	0	0	0	0	0	1	0	1	1	0	0	0	1	0	1
Weight Loss and Health Status 3 Years after Bariatric Surgery in Adolescents	26544725	0	1	0	0	0	0	0	1	0	1	0	0	0	0	0	0	0
Clinical, microbiologic, and immunologic determinants of mortality in hospitalized patients with HIV-associated tuberculosis: A prospective cohort study	31276515	1	2	0	0	0	0	0	1	0	1	0	0	0	0	1	1	1
Panretinal Photocoagulation vs Intravitreous Ranibizumab for Proliferative Diabetic Retinopathy: A Randomized Clinical Trial	26565927	1	2	0	0	0	0	0	1	1	1	0	0	0	0	0	1	1
Mortality after fluid bolus in African children with severe infection	21615299	0	1	0	0	0	0	0	1	0	1	1	0	0	0	0	0	0
Effect of early supervised physiotherapy on recovery from acute ankle sprain: randomised controlled trial	27852621	1	2	0	0	0	0	0	1	1	1	0	0	0	0	1	0	1
Closure or medical therapy for cryptogenic stroke with patent foramen ovale	22417252	0	1	0	0	0	0	0	1	1	1	0	0	0	0	0	0	0
Romosozumab Treatment in Postmenopausal Women with Osteoporosis	27641143	0	1	0	0	0	0	0	1	1	1	0	0	0	0	0	0	0
MEDI382, a GLP-1 and glucagon receptor dual agonist, in obese or overweight patients with type 2 diabetes: a randomised, controlled, double-blind, ascending dose and phase 2a study	29945727	1	2	0	0	0	0	0	1	1	1	0	0	0	0	0	1	1
A Genotype-Guided Strategy for Oral P2Y(12) Inhibitors in Primary PCI	31479209	0	1	0	0	0	0	0	1	1	1	0	0	0	0	0	1	0
Association between traffic-related air pollution in schools and cognitive development in primary school children: a prospective cohort study	25734425	1	2	0	0	0	0	0	0	0	1	0	0	0	0	1	0	1
Liver dysfunction and phosphatidylinositol-3-kinase signalling in early sepsis: experimental studies in rodent models of peritonitis	23152722	1	2	0	0	0	0	0	1	0	1	0	0	0	0	0	0	1
Association of maternal diabetes with autism in offspring	25871668	0	1	0	0	0	0	0	1	0	1	0	0	0	0	1	0	0
A transdiagnostic community-based mental health treatment for comorbid disorders: development and outcomes of a randomized controlled trial among Burmese refugees in Thailand	25386945	1	2	0	0	0	0	0	1	0	1	1	0	0	0	1	0	1
"Gunslinger's gait": a new cause of unilaterally reduced arm swing	26666758	0	2	0	0	0	0	0	1	0	1	0	0	0	0	0	0	1
Use of sodium-glucose co-transporter 2 inhibitors and risk of serious renal events: Scandinavian cohort study	32349963	1	2	0	0	0	0	0	0	1	0	1	0	0	0	1	0	1
Ultra-sensitive detection of Plasmodium falciparum by amplification of multi-copy subtelomeric targets	25734259	0	1	0	0	0	0	0	0	0	0	0	0	0	0	0	0	0
Effect of Prenatal Supplementation With Vitamin D on Asthma or Recurrent Wheezing in Offspring by Age 3 Years: The VDAART Randomized Clinical Trial	26813209	1	2	0	0	0	0	0	1	1	1	0	1	0	0	1	1	1
Tezacaftor-Ivacaftor in Residual-Function Heterozygotes with Cystic Fibrosis	29099333	0	1	0	0	0	0	0	1	1	1	0	0	0	0	0	0	0
Oil-in-water emulsion adjuvant with influenza vaccine in young children	21995388	0	1	0	0	0	0	0	1	1	1	0	0	0	0	0	0	0
Adaptive Randomization of Veliparib-Carboplatin Treatment in Breast Cancer	27406347	0	1	0	0	0	0	0	1	1	1	0	0	0	0	0	0	0
Preoperative physiotherapy for the prevention of respiratory complications after upper abdominal surgery: pragmatic, double blinded, multicentre randomised controlled trial	29367198	1	2	0	0	0	0	0	1	1	1	0	0	0	0	0	0	1
Improved overall survival in melanoma with combined dabrafenib and trametinib	25399551	0	1	1	0	1	0	0	1	1	1	0	0	0	1	0	0	0
HbA1c 5·7-6·4% and impaired fasting plasma glucose for diagnosis of prediabetes and risk of progression to diabetes in Japan (TOPICS 3): a longitudinal cohort study	21705064	1	2	0	0	0	0	0	1	0	1	1	1	0	0	1	1	1
A simplified, combined protocol versus standard treatment for acute malnutrition in children 6-59 months (ComPAS trial): A cluster-randomized controlled non-inferiority trial in Kenya and South Sudan	32645109	1	2	0	0	0	0	0	1	0	1	1	1	0	0	0	1	1
External validation of computed tomography decision rules for minor head injury: prospective, multicentre cohort study in the Netherlands	30143521	1	2	0	0	0	0	0	1	0	1	1	0	0	0	1	0	1
Comparative effectiveness of radical prostatectomy and radiotherapy in prostate cancer: observational study of mortality outcomes	24574496	1	2	1	0	0	0	0	1	1	1	0	0	0	0	1	0	1
Artificial Intelligence to Detect Papilledema from Ocular Fundus Photographs	32286748	0	1	0	0	0	0	0	0	0	1	0	0	0	0	0	0	0
State gun laws, gun ownership, and mass shootings in the US: cross sectional time series	30842105	1	2	0	0	0	0	0	0	0	0	1	0	0	0	0	1	1
Features of 2 133 UK patients in hospital with covid-19 using the ISARIC WHO Clinical Characterisation Protocol: prospective observational cohort study	32444460	1	2	0	0	0	0	0	1	0	1	1	0	0	0	0	1	1
Validity of a minimally invasive autopsy for cause of death determination in stillborn babies and neonates in Mozambique: An observational study	28632735	1	2	0	0	0	0	0	1	0	1	1	0	0	0	1	0	1
Prostate-specific membrane antigen PET-CT in patients with high-risk prostate cancer before curative-intent surgery or radiotherapy (proPSMA): a prospective, randomised, multicentre study	32209449	1	2	0	0	0	0	0	1	1	1	0	1	0	0	1	1	1
Immune Escape of Relapsed AML Cells after Allogeneic Transplantation	30380364	0	1	0	0	0	0	0	1	0	1	0	0	0	0	0	1	0
Social network targeting to maximise population behaviour change: a cluster randomised controlled trial	25952354	1	2	0	0	1	0	0	0	0	0	0	0	0	0	1	0	1
Bariatric surgery and long-term cardiovascular events	22215166	0	1	0	0	0	0	0	1	1	1	0	0	0	0	0	0	0
Oral steroids for acute radiculopathy due to a herniated lumbar disk: a randomized clinical trial	25988461	1	2	0	0	0	0	0	1	1	1	0	0	0	0	0	0	1
Training practitioners to deliver opportunistic multiple behaviour change counselling in primary care: a cluster randomised trial	23512758	1	2	0	0	1	0	0	0	0	0	0	0	0	0	0	0	1
Retinal gene therapy in patients with choroideremia: initial findings from a phase 1/2 clinical trial	24439297	1	2	0	0	0	0	0	1	1	1	0	0	0	0	0	0	1
Safety and immunogenicity of a recombinant adenovirus type-5 vector-based Ebola vaccine in healthy adults in Sierra Leone: a single-centre, randomised, double-blind, placebo-controlled, phase 2 trial	28017399	1	2	0	0	0	0	0	1	1	1	1	0	0	0	0	0	1
Incremental effects of antihypertensive drugs: instrumental variable analysis	29273586	1	2	0	0	0	0	0	1	1	0	0	0	0	0	1	0	1
Serum iron levels and the risk of Parkinson disease: a Mendelian randomization study	23750121	1	2	0	0	0	0	0	1	0	0	0	0	0	0	1	0	1
Effect of Intravenous Ferric Carboxymaltose on Hemoglobin Response Among Patients With Acute Isovolemic Anemia Following Gastrectomy: The FAIRY Randomized Clinical Trial	28535237	1	2	0	0	0	0	0	1	1	1	0	1	0	0	1	1	1
Molecular Diagnostic Yield of Chromosomal Microarray Analysis and Whole-Exome Sequencing in Children With Autism Spectrum Disorder	26325558	1	1	0	0	0	0	0	1	0	1	0	0	0	0	0	0	0
Associations between C-reactive protein, coronary artery calcium, and cardiovascular events: implications for the JUPITER population from MESA, a population-based cohort study	21856482	1	2	0	0	0	0	0	0	0	0	0	1	0	0	1	1	1
Long-term effect of hospital pay for performance on mortality in England	25099578	0	1	0	0	0	0	0	0	0	0	1	0	0	0	1	0	0
Effect of Medication Co-payment Vouchers on P2Y12 Inhibitor Use and Major Adverse Cardiovascular Events Among Patients With Myocardial Infarction: The ARTEMIS Randomized Clinical Trial	30620370	1	2	0	0	0	0	0	1	1	1	0	1	0	0	1	1	1
Effect of Levosimendan on Low Cardiac Output Syndrome in Patients With Low Ejection Fraction Undergoing Coronary Artery Bypass Grafting With Cardiopulmonary Bypass: The LICORN Randomized Clinical Trial	28787507	1	2	0	0	0	0	0	1	1	1	0	1	0	0	1	1	1
Mortality and hospital stay associated with resistant Staphylococcus aureus and Escherichia coli bacteremia: estimating the burden of antibiotic resistance in Europe	22022233	1	2	0	0	1	0	0	0	0	0	1	0	0	0	1	0	1
Differences among the coloured, white, black, and other South African populations in smoking-attributed mortality at ages 35-74 years: a case-control study of 481,64 deaths	23972813	1	2	0	0	0	0	0	1	0	1	1	0	0	0	1	0	1
Low-intensity cognitive-behaviour therapy interventions for obsessive-compulsive disorder compared to waiting list for therapist-led cognitive-behaviour therapy: 3-arm randomised controlled trial of clinical effectiveness	28654682	1	2	0	0	0	0	0	1	1	1	0	0	0	0	1	0	1
Sustained outcomes in oral immunotherapy for peanut allergy (POISED study): a large, randomised, double-blind, placebo-controlled, phase 2 study	31522849	1	2	0	0	1	0	0	1	1	1	0	1	0	0	1	1	1
Fracture Prevention with Zoledronate in Older Women with Osteopenia	30575489	0	1	0	0	0	0	0	1	1	1	0	0	0	0	0	0	0
Statins for primary prevention of cardiovascular events and mortality in old and very old adults with and without type 2 diabetes: retrospective cohort study	30185425	1	2	0	0	0	0	0	1	1	1	0	0	0	0	0	0	1
Estimating the fitness cost and benefit of cefixime resistance in Neisseria gonorrhoeae to inform prescription policy: A modelling study	29088226	1	2	0	0	1	0	0	1	1	1	0	0	0	0	1	0	1
Global estimates of syphilis in pregnancy and associated adverse outcomes: analysis of multinational antenatal surveillance data	23468598	1	2	0	0	0	0	0	1	0	1	0	0	0	0	1	0	1
Ammonium tetrathiomolybdate following ischemia/reperfusion injury: Chemistry, pharmacology, and impact of a new class of sulfide donor in preclinical injury models	28678794	1	2	0	0	0	0	0	1	1	1	0	0	0	0	1	0	1
Detection of tuberculosis in HIV-infected and -uninfected African adults using whole blood RNA expression signatures: a case-control study	24167453	1	2	0	0	1	0	0	1	0	1	1	0	0	0	0	1	1
Effect of prehospital induction of mild hypothermia on survival and neurological status among adults with cardiac arrest: a randomized clinical trial	24240712	1	2	0	0	0	0	0	1	1	1	0	0	0	0	1	0	1
Quality-of-life effects of prostate-specific antigen screening	22894572	0	1	0	0	0	0	0	0	0	1	0	0	0	0	1	0	0
Multimorbidity, mortality, and HbA1c in type 2 diabetes: A cohort study with UK and Taiwanese cohorts	32379755	1	2	0	0	0	0	0	1	0	1	1	0	0	0	0	1	1
Sleep disorders, health, and safety in police officers	22187276	0	1	0	0	0	0	0	1	0	1	0	0	0	0	0	0	0
Q fever-the superstition of avoiding the word "quiet" as a coping mechanism: randomised controlled non-inferiority trial	31852676	1	2	0	0	0	0	1	0	0	0	0	0	0	0	0	1	1
INF2 mutations in Charcot-Marie-Tooth disease with glomerulopathy	22187985	0	1	0	0	0	0	0	1	0	1	0	0	0	0	0	1	0
Physiological, hyaluronan-selected intracytoplasmic sperm injection for infertility treatment (HABSelect): a parallel, two-group, randomised trial	30712901	1	2	0	0	0	0	0	1	1	1	0	1	0	0	0	1	1
Effect of ageing on cervical or vaginal cancer in Swedish women previously treated for cervical intraepithelial neoplasia grade 3: population based cohort study of long term incidence and mortality	24423603	1	2	0	0	0	0	0	1	0	1	1	0	0	0	1	0	1
Assessment of population-level effect of Avahan, an HIV-prevention initiative in India	21993161	0	1	0	0	0	0	0	1	0	0	1	0	0	0	0	1	0
A 52-week placebo-controlled trial of evolocumab in hyperlipidemia	24678979	1	1	0	0	0	0	0	1	1	1	0	0	0	0	0	0	0
Efficacy and safety of trimetazidine after percutaneous coronary intervention (ATPCI): a randomised, double-blind, placebo-controlled trial	32877651	1	2	0	0	0	0	0	1	1	1	0	1	0	0	0	1	1
Association of plasma beta-amyloid level and cognitive reserve with subsequent cognitive decline	21245181	0	1	0	0	0	0	0	0	0	0	0	0	0	0	1	0	0
Maternal prescribed opioid analgesic use during pregnancy and associations with adverse birth outcomes: A population-based study	31790390	1	2	0	0	0	0	0	1	1	1	0	0	0	0	1	0	1
HIV self-testing among female sex workers in Zambia: A cluster randomized controlled trial	29161260	1	2	0	0	0	0	0	1	0	1	1	0	0	0	0	1	1
Initiation Strategies for Renal-Replacement Therapy in the Intensive Care Unit	27181456	0	1	0	0	0	0	0	1	1	1	0	0	0	0	0	0	0
Tasimelteon for non-24-hour sleep-wake disorder in totally blind people (SET and RESET): two multicentre, randomised, double-masked, placebo-controlled phase 3 trials	26466871	1	2	0	0	0	0	0	1	1	1	0	1	0	0	0	1	1
Intellectual engagement and cognitive ability in later life (the "use it or lose it" conjecture): longitudinal, prospective study	30530522	1	2	0	0	0	0	0	0	0	0	0	0	0	0	0	0	1
US Spending on Personal Health Care and Public Health, 1996-213	28027366	0	2	0	0	0	0	0	0	0	0	1	0	0	0	0	1	0
Consequences of the 34B Drug Pricing Program	29365282	0	1	0	0	0	0	0	0	0	0	0	0	0	0	0	0	0
Identification of risk loci with shared effects on five major psychiatric disorders: a genome-wide analysis	23453885	1	2	0	0	0	0	0	1	0	0	0	0	0	0	1	0	1
Complications of first-trimester abortion by vacuum aspiration after cervical preparation with and without misoprostol: a multicentre randomised trial	22405255	1	2	0	0	0	0	0	1	1	1	0	0	0	0	0	0	1
Artemisinin-naphthoquine versus artemether-lumefantrine for uncomplicated malaria in Papua New Guinean children: an open-label randomized trial	25549086	1	2	0	0	0	0	0	1	1	1	1	0	0	0	0	0	1
Ibrutinib and Venetoclax for First-Line Treatment of CLL	31141631	0	1	0	0	0	0	0	1	1	1	0	0	0	0	0	1	0
Adjunctive everolimus therapy for treatment-resistant focal-onset seizures associated with tuberous sclerosis (EXIST-3): a phase 3, randomised, double-blind, placebo-controlled study	27613521	1	2	0	0	1	0	0	1	1	1	0	1	0	0	1	1	1
Assessing the efficacy of oral immunotherapy for the desensitisation of peanut allergy in children (STOP II): a phase 2 randomised controlled trial	24485709	1	2	0	0	1	0	0	1	1	1	0	1	0	0	1	1	1
Priorities for women with lymphoedema after treatment for breast cancer: population based cohort study	21693532	1	2	0	0	0	0	0	1	0	1	0	0	0	0	0	0	1
Regulatory review of novel therapeutics--comparison of three regulatory agencies	22591257	0	2	0	0	0	0	1	0	0	0	0	0	0	0	0	0	1
A clinical algorithm for same-day HIV treatment initiation in settings with high TB symptom prevalence in South Africa: The SLATE II individually randomized clinical trial	32853271	1	2	0	0	0	0	0	1	0	1	1	1	0	0	0	1	1
Medical evidence of human rights violations against non-Arabic-speaking civilians in Darfur: a cross-sectional study	22509136	1	2	0	0	0	0	0	0	0	1	1	0	0	0	1	0	1
Manual acupuncture versus sham acupuncture and usual care for prophylaxis of episodic migraine without aura: multicentre, randomised clinical trial	32213509	1	2	0	0	0	0	0	1	1	1	0	0	0	0	0	0	1
Antibody-mediated vascular rejection of kidney allografts: a population-based study	23182298	1	2	0	0	0	0	0	1	1	1	0	0	0	0	0	0	1
Plasma phospholipid n-3 and n-6 polyunsaturated fatty acids in relation to cardiometabolic markers and gestational diabetes: A longitudinal study within the prospective NICHD Fetal Growth Studies	31518348	1	2	0	0	0	0	0	1	0	1	0	1	0	0	1	1	1
Virologic response following combined ledipasvir and sofosbuvir administration in patients with HCV genotype 1 and HIV co-infection	25706232	0	1	0	0	1	0	0	1	1	1	0	0	0	0	0	1	0
Dietary Diversity, Diet Cost, and Incidence of Type 2 Diabetes in the United Kingdom: A Prospective Cohort Study	27433799	1	2	0	0	0	0	0	1	0	0	1	0	0	0	0	0	1
Availability and Use of HIV Monitoring and Early Infant Diagnosis Technologies in WHO Member States in 211-213: Analysis of Annual Surveys at the Facility Level	27551917	1	2	0	0	0	0	0	1	0	0	1	0	0	0	0	1	1
Acalabrutinib with or without obinutuzumab versus chlorambucil and obinutuzmab for treatment-naive chronic lymphocytic leukaemia (ELEVATE TN): a randomised, controlled, phase 3 trial	32305093	1	2	0	0	0	0	0	1	1	1	0	1	0	0	0	1	1
Linezolid for treatment of chronic extensively drug-resistant tuberculosis	23075177	0	1	0	0	0	0	0	1	1	1	0	0	0	0	0	0	0
Differences in rates of switchbacks after switching from branded to authorized generic and branded to generic drug products: cohort study	29615391	1	2	0	0	1	0	0	0	0	0	0	0	0	0	0	0	1
Estimated mortality on HIV treatment among active patients and patients lost to follow-up in 4 provinces of Zambia: Findings from a multistage sampling-based survey	29329301	1	2	0	0	1	0	0	1	0	1	1	0	0	0	1	1	1
Association between casino opening or expansion and risk of childhood overweight and obesity	24595777	0	1	0	0	0	0	0	1	0	1	0	0	0	0	1	0	0
Survival and Surgical Interventions for Children With Trisomy 13 and 18	27458947	0	1	0	0	0	0	0	1	0	1	0	0	0	0	0	0	0
Antidepressant use and risk of cardiovascular outcomes in people aged 2 to 64: cohort study using primary care database	27005565	1	2	0	0	0	0	0	1	1	1	0	0	0	0	1	0	1
DICER1 mutations in familial multinodular goiter with and without ovarian Sertoli-Leydig cell tumors	21205968	0	1	0	0	0	0	0	1	0	1	0	0	0	0	0	1	0
The effect of endotracheal tubes versus laryngeal mask airways on perioperative respiratory adverse events in infants: a randomised controlled trial	28108038	1	2	0	0	0	0	0	1	1	1	0	0	0	0	1	0	1
Liberal or Conservative Oxygen Therapy for Acute Respiratory Distress Syndrome	32160661	0	1	0	0	0	0	0	1	1	1	0	0	0	0	0	0	0
Avoidance of mechanical ventilation by surfactant treatment of spontaneously breathing preterm infants (AMV): an open-label, randomised, controlled trial	21963186	1	2	1	0	0	0	0	1	1	1	0	1	0	0	0	1	1
Population health and regional variations of disease burden in Japan, 199-215: a systematic subnational analysis for the Global Burden of Disease Study 215	28734670	1	2	0	0	0	0	0	1	0	0	1	0	0	0	1	0	1
Effect of the Affordable Medicines Facility--malaria (AMFm) on the availability, price, and market share of quality-assured artemisinin-based combination therapies in seven countries: a before-and-after analysis of outlet survey data	23122217	1	2	0	0	0	0	0	1	1	0	0	0	0	0	1	1	1
Romiplostim in children with immune thrombocytopenia: a phase 3, randomised, double-blind, placebo-controlled study	27103127	1	2	0	0	0	0	0	1	1	1	0	0	0	0	0	0	1
Follow-up brain imaging of 37 children with congenital Zika syndrome: case series study	29030384	1	2	0	0	0	0	0	1	0	1	0	0	0	0	0	0	1
Accuracy of the "traffic light" clinical decision rule for serious bacterial infections in young children with fever: a retrospective cohort study	23407730	1	2	0	0	0	0	0	1	0	1	0	0	0	0	0	0	1
Association of Digital Media Use With Subsequent Symptoms of Attention-Deficit/Hyperactivity Disorder Among Adolescents	30027248	0	1	0	0	0	0	0	1	0	1	0	0	0	0	1	0	0
Receipt of disease-modifying antirheumatic drugs among patients with rheumatoid arthritis in Medicare managed care plans	21285425	0	1	0	0	0	0	0	1	1	1	0	0	0	0	0	0	0
Risk of cervical cancer after completed post-treatment follow-up of cervical intraepithelial neoplasia: population based cohort study	23117059	1	2	0	0	0	0	0	1	0	1	0	0	0	0	1	0	1
Multitarget stool DNA testing for colorectal-cancer screening	24645800	1	1	0	0	0	0	0	1	0	0	0	0	0	0	0	1	0
Amoxicillin for 3 or 5 Days for Chest-Indrawing Pneumonia in Malawian Children	32609979	0	1	0	0	0	0	0	1	1	1	1	0	0	0	0	0	0
Safety and Immunogenicity of Novel Adenovirus Type 26- and Modified Vaccinia Ankara-Vectored Ebola Vaccines: A Randomized Clinical Trial	27092831	1	2	0	0	0	0	0	1	1	0	0	0	0	0	0	0	1
Implementing a Death with Dignity program at a comprehensive cancer center	23574120	0	1	0	0	1	0	0	1	0	0	0	0	0	0	0	0	0
Heavy and binge alcohol drinking and parenting status in the United States from 26 to 218: An analysis of nationally representative cross-sectional surveys	31770389	1	2	0	0	0	0	0	0	0	0	1	0	0	0	0	0	1
Interim results from the CATNON trial (EORTC study 2653-2254) of treatment with concurrent and adjuvant temozolomide for 1p/19q non-co-deleted anaplastic glioma: a phase 3, randomised, open-label intergroup study	28801186	1	2	0	0	0	0	0	1	1	1	0	1	0	0	0	1	1
Health behaviours, socioeconomic status, and mortality: further analyses of the British Whitehall II and the French GAZEL prospective cohorts	21364974	1	2	0	0	0	0	0	0	0	0	1	1	0	0	0	1	1
Influence of tumour stage at breast cancer detection on survival in modern times: population based study in 173,797 patients	26442924	1	2	0	0	0	0	0	1	0	1	0	0	0	0	1	0	1
Pioglitazone for diabetes prevention in impaired glucose tolerance	21428766	0	1	0	0	0	0	0	1	1	1	0	0	0	0	0	0	0
Inflammatory biomarkers and exacerbations in chronic obstructive pulmonary disease	23757083	0	1	0	0	0	0	0	1	0	1	0	0	0	0	0	0	0
Moving beyond essential interventions for reduction of maternal mortality (the WHO Multicountry Survey on Maternal and Newborn Health): a cross-sectional study	23683641	1	2	0	0	1	0	0	1	0	1	0	0	0	0	0	1	1
Bifidobacterium breve BBG-1 in very preterm infants: a randomised controlled phase 3 trial	26628328	1	2	0	0	0	0	0	1	1	1	0	0	0	0	0	0	1
Endoscopic or Surgical Myotomy in Patients with Idiopathic Achalasia	31800987	0	1	0	0	0	0	0	1	1	1	0	0	0	0	0	0	0
Hybrid Minimally Invasive Esophagectomy for Esophageal Cancer	30625052	0	1	0	0	0	0	0	1	1	1	0	0	0	0	0	0	0
Perioperative dexamethasone administration and risk of bleeding following tonsillectomy in children: a randomized controlled trial	23011712	1	2	0	0	0	0	0	1	1	1	0	0	0	0	1	0	1
Risk of preterm birth after treatment for cervical intraepithelial neoplasia among women attending colposcopy in England: retrospective-prospective cohort study	22899563	1	2	0	0	1	0	0	1	1	1	1	0	0	0	1	0	1
Dispersion of the HIV-1 Epidemic in Men Who Have Sex with Men in the Netherlands: A Combined Mathematical Model and Phylogenetic Analysis	26529093	1	2	0	0	0	0	0	1	0	1	1	0	0	0	0	1	1
Prevalence of chronic kidney disease in China: a cross-sectional survey	22386035	1	2	0	0	0	0	0	1	0	0	1	0	0	0	0	0	1
Fungal infections associated with contaminated methylprednisolone in Tennessee	23131029	0	1	0	0	1	0	0	1	0	0	1	0	0	0	1	0	0
Effect of Routine Low-Dose Oxygen Supplementation on Death and Disability in Adults With Acute Stroke: The Stroke Oxygen Study Randomized Clinical Trial	28973619	1	2	0	0	0	0	0	1	1	1	0	0	0	0	1	0	1
Obesity and Life Expectancy with and without Diabetes in Adults Aged 55 Years and Older in the Netherlands: A Prospective Cohort Study	27433939	1	2	0	0	0	0	0	1	0	1	1	0	0	0	0	0	1
Net benefits: a multicountry analysis of observational data examining associations between insecticide-treated mosquito nets and health outcomes	21909249	1	2	0	0	0	0	0	0	1	0	0	0	0	0	1	0	1
Dementia And Physical Activity (DAPA) trial of moderate to high intensity exercise training for people with dementia: randomised controlled trial	29769247	1	2	0	0	0	0	0	1	1	1	0	0	0	0	0	1	1
Association between respiratory syncytial virus activity and pneumococcal disease in infants: a time series analysis of US hospitalization data	25562317	1	2	0	0	0	0	0	1	0	1	1	0	0	0	1	1	1
Dupilumab efficacy and safety in adults with uncontrolled persistent asthma despite use of medium-to-high-dose inhaled corticosteroids plus a long-acting β2 agonist: a randomised double-blind placebo-controlled pivotal phase 2b dose-ranging trial	27130691	1	2	0	0	0	0	0	1	1	1	0	0	0	0	0	0	1
Randomized Trial of Introduction of Allergenic Foods in Breast-Fed Infants	26943128	1	1	0	0	0	0	0	1	0	1	0	0	0	0	0	0	0
Apixaban in patients with atrial fibrillation	21309657	0	1	0	0	0	0	0	1	1	1	0	0	0	0	0	0	0
Effect of Mindfulness-Based Stress Reduction vs Cognitive Behavioral Therapy or Usual Care on Back Pain and Functional Limitations in Adults With Chronic Low Back Pain: A Randomized Clinical Trial	27002445	1	2	0	0	0	0	0	1	1	1	0	0	0	0	1	1	1
The future of life expectancy and life expectancy inequalities in England and Wales: Bayesian spatiotemporal forecasting	25935825	1	2	0	0	0	0	0	0	0	0	1	0	0	0	0	0	1
Relationship between very low low-density lipoprotein cholesterol concentrations not due to statin therapy and risk of type 2 diabetes: A US-based cross-sectional observational study using electronic health records	30153257	1	2	0	0	0	0	0	1	1	0	1	0	0	0	1	1	1
Efficacy and safety of filgotinib, a selective Janus kinase 1 inhibitor, in patients with active psoriatic arthritis (EQUATOR): results from a randomised, placebo-controlled, phase 2 trial	30360969	1	2	0	0	0	0	0	1	1	1	0	1	0	0	0	1	1
Association of fibrosis with mortality and sudden cardiac death in patients with nonischemic dilated cardiomyopathy	23462786	0	1	0	0	0	0	0	1	0	1	0	0	0	0	1	0	0
HIV shedding from male circumcision wounds in HIV-infected men: a prospective cohort study	25919012	1	2	0	0	0	0	0	1	0	1	0	0	0	0	0	1	1
Association Between Preeclampsia and Congenital Heart Defects	26501535	0	1	0	0	0	0	0	1	0	0	0	0	0	0	1	0	0
Cancer therapy and risk of congenital malformations in children fathered by men treated for testicular germ-cell cancer: A nationwide register study	31163029	1	2	0	0	1	0	0	1	0	1	0	0	0	0	1	0	1
Management of asthma in pregnancy guided by measurement of fraction of exhaled nitric oxide: a double-blind, randomised controlled trial	21907861	1	2	0	0	0	0	0	1	0	1	0	0	0	0	0	0	1
Association of Postoperative High-Sensitivity Troponin Levels With Myocardial Injury and 3-Day Mortality Among Patients Undergoing Noncardiac Surgery	28444280	0	2	0	0	0	0	0	1	0	1	0	0	0	0	1	0	0
Patterns of beverage purchases amongst British households: A latent class analysis	32898152	1	2	0	0	0	0	0	0	0	0	1	0	0	0	1	0	1
A Controlled Trial of Rivaroxaban after Transcatheter Aortic-Valve Replacement	31733180	1	1	0	0	0	0	0	1	1	0	0	0	0	0	0	0	0
APP, PSEN1, and PSEN2 mutations in early-onset Alzheimer disease: A genetic screening study of familial and sporadic cases	28350801	1	2	0	0	0	0	0	1	0	1	0	0	0	0	0	1	1
Transparency about the outcomes of mental health services (IAPT approach): an analysis of public data	29224931	0	2	0	0	0	0	0	0	0	0	0	0	0	0	1	1	1
Nasal High-Flow Therapy for Newborn Infants in Special Care Nurseries	31116919	0	1	0	0	0	0	0	1	1	1	0	0	0	0	0	0	0
ERCC1 isoform expression and DNA repair in non-small-cell lung cancer	23514287	0	1	0	0	0	0	0	1	0	1	0	0	0	0	0	1	0
Bariatric surgery complications before vs after implementation of a national policy restricting coverage to centers of excellence	23443442	0	1	0	0	0	0	0	1	1	1	0	0	0	0	0	1	0
Foley catheterisation versus oral misoprostol for induction of labour in hypertensive women in India (INFORM): a multicentre, open-label, randomised controlled trial	28668289	1	2	0	0	0	0	0	1	1	1	1	1	0	0	0	1	1
Blinded outcomes and angina assessment of coronary bioresorbable scaffolds: 3-day and 1-year results from the ABSORB IV randomised trial	30266412	1	2	0	0	0	0	0	1	1	0	0	1	0	0	1	1	1
Cervical pessary in pregnant women with a short cervix (PECEP): an open-label randomised controlled trial	22475493	1	2	0	0	0	0	0	1	1	1	0	1	0	0	0	1	1
Association between palliative care and healthcare outcomes among adults with terminal non-cancer illness: population based matched cohort study	32631907	1	2	0	0	0	0	0	0	0	1	0	0	0	0	1	0	1
Early occupational intervention for people with low back pain in physically demanding jobs: A randomized clinical trial	31419219	1	2	0	0	0	0	0	1	1	1	0	0	0	0	0	0	1
Reevaluation of Diagnosis in Adults With Physician-Diagnosed Asthma	28114551	0	1	0	0	0	0	0	1	0	1	0	0	0	0	0	0	0
Long term survival with stereotactic ablative radiotherapy (SABR) versus thoracoscopic sublobar lung resection in elderly people: national population based study with propensity matched comparative analysis	27400862	1	2	0	0	0	0	0	1	1	1	0	0	0	0	0	1	1
Stent-retriever thrombectomy after intravenous t-PA vs. t-PA alone in stroke	25882376	0	1	0	0	0	0	0	1	1	1	0	0	0	0	0	1	0
Associations between Potentially Modifiable Risk Factors and Alzheimer Disease: A Mendelian Randomization Study	26079503	1	2	0	0	0	0	0	1	0	0	0	0	0	0	1	0	1
Countdown to 215: changes in official development assistance to maternal, newborn, and child health in 29-1, and assessment of progress since 23	23000291	0	2	0	0	0	0	0	0	0	1	0	0	0	0	1	0	1
CPAP for Prevention of Cardiovascular Events in Obstructive Sleep Apnea	27571048	0	1	0	0	0	0	0	1	1	1	0	0	0	0	0	1	0
Prioritizing congenital syphilis control in south China: a decision analytic model to inform policy implementation	23349624	1	2	0	0	1	0	0	1	0	1	1	0	0	0	0	0	1
Paternal country of origin and adverse neonatal outcomes in births to foreign-born women in Norway: A population-based cohort study	33147226	1	2	0	0	0	0	0	1	0	1	1	0	0	0	0	0	1
Prevalence of and Factors Related to Discordance About Prognosis Between Physicians and Surrogate Decision Makers of Critically Ill Patients	27187301	0	2	0	0	0	0	0	0	0	1	0	0	0	0	1	0	0
Prospective Validation of a 21-Gene Expression Assay in Breast Cancer	26412349	1	1	0	0	0	0	0	1	0	1	0	0	0	0	1	0	0
Intensive vs Standard Treatment of Hyperglycemia and Functional Outcome in Patients With Acute Ischemic Stroke: The SHINE Randomized Clinical Trial	31334795	1	2	0	0	0	0	0	1	0	1	0	1	0	0	1	1	1
Effect of a Chikungunya Virus-Like Particle Vaccine on Safety and Tolerability Outcomes: A Randomized Clinical Trial	32286643	1	2	0	0	0	0	0	0	1	0	0	0	0	0	1	0	1
Effectiveness of a nurse-led intensive home-visitation programme for first-time teenage mothers (Building Blocks): a pragmatic randomised controlled trial	26474809	1	2	0	0	0	0	0	0	1	1	0	0	0	0	1	0	1
"Zombie" Outbreak Caused by the Synthetic Cannabinoid AMB-FUBINACA in New York	27973993	0	1	0	0	1	0	0	1	0	0	1	0	0	0	1	1	0
Distributional change of women's adult height in low- and middle-income countries over the past half century: An observational study using cross-sectional survey data	29750787	1	2	0	0	0	0	0	0	0	1	0	0	0	0	1	0	1
Association of Plasma Phospholipid n-3 and n-6 Polyunsaturated Fatty Acids with Type 2 Diabetes: The EPIC-InterAct Case-Cohort Study	27434045	1	2	0	0	0	0	0	1	1	0	0	1	0	0	1	1	1
Child mortality estimation: estimating sex differences in childhood mortality since the 197s	22952433	0	2	0	0	1	0	0	0	0	1	0	0	0	0	0	0	1
The impact of a bodyweight and physical activity intervention (BeWEL) initiated through a national colorectal cancer screening programme: randomised controlled trial	24609919	1	2	0	0	1	0	0	1	0	0	0	1	0	0	1	1	1
Rates of medical errors and preventable adverse events among hospitalized children following implementation of a resident handoff bundle	24302089	0	1	0	0	0	0	0	1	0	1	0	0	0	0	0	0	0
Association of race and sites of care with pressure ulcers in high-risk nursing home residents	21750295	0	1	0	0	0	0	0	1	0	1	0	0	0	0	1	0	0
Percutaneous closure of patent foramen ovale in cryptogenic embolism	23514285	0	1	0	0	0	0	0	1	1	1	0	0	0	0	0	0	0
Robotic versus laparoscopic ventral hernia repair: multicenter, blinded randomized controlled trial	32665218	1	2	0	0	0	0	0	1	1	1	0	0	0	0	0	0	1
Effect of Hydrocortisone Therapy Initiated 7 to 14 Days After Birth on Mortality or Bronchopulmonary Dysplasia Among Very Preterm Infants Receiving Mechanical Ventilation: A Randomized Clinical Trial	30694322	1	2	0	0	0	0	0	1	1	1	0	0	0	0	1	0	1
Infliximab for intensification of primary therapy for Kawasaki disease: a phase 3 randomised, double-blind, placebo-controlled trial	24572997	1	2	0	0	0	0	0	1	1	1	0	0	0	0	0	0	1
Effect of a community-based nursing intervention on mortality in chronically ill older adults: a randomized controlled trial	22815653	1	2	0	0	0	0	0	1	1	1	0	0	0	0	1	0	1
Germline Mutations in Predisposition Genes in Pediatric Cancer	26580448	0	1	0	0	0	0	0	1	0	1	0	0	0	0	0	0	0
Measures of Malaria Burden after Long-Lasting Insecticidal Net Distribution and Indoor Residual Spraying at Three Sites in Uganda: A Prospective Observational Study	27824885	1	2	0	0	0	0	0	1	0	0	1	0	0	0	0	0	1
Thrombin-receptor antagonist vorapaxar in acute coronary syndromes	22077816	0	1	0	0	0	0	0	1	1	1	0	0	0	0	0	0	0
Nonsedation or Light Sedation in Critically Ill, Mechanically Ventilated Patients	32068366	0	1	0	0	0	0	0	1	1	1	0	0	0	0	0	0	0
Effect of Cervical Pessary on Spontaneous Preterm Birth in Women With Singleton Pregnancies and Short Cervical Length: A Randomized Clinical Trial	29260226	1	2	0	0	0	0	0	1	1	1	0	0	0	0	1	0	1
Prevalence of Continuous Pulse Oximetry Monitoring in Hospitalized Children With Bronchiolitis Not Requiring Supplemental Oxygen	32315058	0	1	0	0	0	0	0	1	0	1	0	0	0	0	0	0	0
Association of the Healthy, Hunger-Free Kids Act With Dietary Quality Among Children in the US National School Lunch Program	32721008	0	1	0	0	0	0	0	1	0	1	1	0	0	0	1	1	0
Venoarterial extracorporeal membrane oxygenation to rescue sepsis-induced cardiogenic shock: a retrospective, multicentre, international cohort study	32828186	1	2	0	0	0	0	0	1	1	1	0	0	0	0	0	0	1
Disability transitions and health expectancies among adults 45 years and older in Malawi: a cohort-based model	23667343	1	2	0	0	0	0	0	1	0	1	1	0	0	0	0	0	1
Effects of a fixed-dose combination strategy on adherence and risk factors in patients with or at high risk of CVD: the UMPIRE randomized clinical trial	24002278	1	2	0	0	0	0	0	1	1	1	0	1	0	0	1	1	1
Treatment of Highly Drug-Resistant Pulmonary Tuberculosis	32130813	0	1	0	0	0	0	0	1	0	1	0	0	0	0	0	0	0
A multiphase program for malaria elimination in southern Mozambique (the Magude project): A before-after study	32797101	1	2	0	0	0	0	0	1	0	0	1	0	0	0	0	0	1
Social Dancing and Incidence of Falls in Older Adults: A Cluster Randomised Controlled Trial	27575534	1	2	0	0	0	0	0	1	0	1	0	0	0	0	0	0	1
Discriminative Accuracy of FEV1:FVC Thresholds for COPD-Related Hospitalization and Mortality	31237643	0	1	0	0	0	0	0	1	0	1	0	0	0	0	0	1	0
Genetic variants associated with phenytoin-related severe cutaneous adverse reactions	25096692	0	1	0	0	0	0	0	0	1	0	0	0	0	0	1	0	0
AVERT2 (a very early rehabilitation trial, a very effective reproductive trigger): retrospective observational analysis of the number of babies born to trial staff	26658193	1	2	0	0	0	0	0	0	0	0	0	1	0	0	0	1	1
Circulating high sensitivity C reactive protein concentrations and risk of lung cancer: nested case-control study within Lung Cancer Cohort Consortium	30606716	1	2	0	0	0	0	0	1	0	0	0	0	0	0	1	0	1
Association of Treatment With Metformin vs Sulfonylurea With Major Adverse Cardiovascular Events Among Patients With Diabetes and Reduced Kidney Function	31536102	0	1	0	0	0	0	0	1	1	1	0	0	0	0	1	0	0
Autism occurrence by MMR vaccine status among US children with older siblings with and without autism	25898051	0	1	0	0	0	0	0	1	1	1	1	0	0	0	0	1	0
Sublingual misoprostol versus intramuscular oxytocin for prevention of postpartum hemorrhage in Uganda: a double-blind randomized non-inferiority trial	25369200	1	2	0	0	0	0	0	1	1	1	1	0	0	0	0	0	1
Association Between Midlife Vascular Risk Factors and Estimated Brain Amyloid Deposition	28399252	0	1	0	0	0	0	0	0	0	0	0	0	0	0	1	0	0
Mortality decrease according to socioeconomic groups during the economic crisis in Spain: a cohort study of 36 million people	27745879	1	2	0	0	0	0	0	0	0	0	1	0	0	1	1	0	1
Views of US physicians about controlling health care costs	23917288	0	1	0	0	1	0	0	0	0	0	1	0	0	0	0	1	0
Insulin degludec, an ultra-longacting basal insulin, versus insulin glargine in basal-bolus treatment with mealtime insulin aspart in type 1 diabetes (BEGIN Basal-Bolus Type 1): a phase 3, randomised, open-label, treat-to-target non-inferiority trial	22521071	1	2	0	0	0	0	0	1	1	1	0	1	0	0	0	1	1
Incidence and clearance of oral human papillomavirus infection in men: the HIM cohort study	23827089	1	2	0	0	0	0	0	1	0	1	0	1	0	0	0	1	1
A Program to Prevent Catheter-Associated Urinary Tract Infection in Acute Care	27248619	0	1	0	0	0	0	0	1	0	1	0	0	0	0	1	0	0
Outcomes of a Coaching-Based WHO Safe Childbirth Checklist Program in India	29236628	0	1	0	0	0	0	0	0	0	0	1	0	0	0	1	1	0
Poor description of non-pharmacological interventions: analysis of consecutive sample of randomised trials	24021722	1	2	0	0	0	0	0	0	0	0	0	0	0	0	0	0	1
Differential clinical outcomes after 1 year versus 5 years in a randomised comparison of zotarolimus-eluting and sirolimus-eluting coronary stents (the SORT OUT III study): a multicentre, open-label, randomised superiority trial	24631162	1	2	0	0	0	0	0	1	1	0	0	1	0	0	1	1	1
ABT-45/r-ombitasvir and dasabuvir with ribavirin for hepatitis C with cirrhosis	24725237	0	1	0	0	0	0	0	1	1	1	0	0	0	0	0	0	0
Compliance with mandatory reporting of clinical trial results on ClinicalTrials.gov: cross sectional study	22214756	1	2	0	0	0	0	0	0	0	0	0	0	0	0	0	0	1
An artificial intelligence-enabled ECG algorithm for the identification of patients with atrial fibrillation during sinus rhythm: a retrospective analysis of outcome prediction	31378392	1	2	0	0	0	0	0	1	0	1	0	0	0	0	1	1	1
Should recommendations about starting inhaled corticosteroid treatment for mild asthma be based on symptom frequency: a post-hoc efficacy analysis of the START study	27912982	1	2	0	0	0	1	0	1	1	0	0	1	0	0	0	1	1
Quality of diet and mortality among Japanese men and women: Japan Public Health Center based prospective study	27005903	1	2	0	0	0	0	0	0	0	0	1	0	0	0	0	0	1
Mutant adenosine deaminase 2 in a polyarteritis nodosa vasculopathy	24552285	0	1	0	0	0	0	0	1	0	1	0	0	0	0	0	0	0
Sugar-sweetened beverages and genetic risk of obesity	22998338	0	1	0	0	0	0	0	1	0	0	0	0	0	0	1	0	0
Short-term versus long-term antiarrhythmic drug treatment after cardioversion of atrial fibrillation (Flec-SL): a prospective, randomised, open-label, blinded endpoint assessment trial	22713626	1	2	0	0	0	0	0	1	1	1	0	1	0	0	0	1	1
Changes in rapid HIV treatment initiation after national "treat all" policy adoption in 6 sub-Saharan African countries: Regression discontinuity analysis	31181056	1	2	0	0	0	0	0	1	0	1	1	0	0	0	1	1	1
The effect of highly active antiretroviral therapy on the survival of HIV-infected children in a resource-deprived setting: a cohort study	21695087	1	2	0	0	0	0	0	1	1	1	0	0	0	0	1	1	1
APOL1 risk variants, race, and progression of chronic kidney disease	24206458	0	1	0	0	0	0	0	1	0	1	0	0	0	0	1	1	0
Clinical and cost effectiveness of mobile phone supported self monitoring of asthma: multicentre randomised controlled trial	22446569	1	2	0	0	0	0	0	1	0	1	0	0	0	0	0	0	1
Derivation and validation of a clinical prediction rule for uncomplicated ureteral stone--the STONE score: retrospective and prospective observational cohort studies	24671981	1	2	0	0	0	0	1	1	0	1	0	0	0	0	1	1	1
Phase 2 Trial of Ibudilast in Progressive Multiple Sclerosis	30157388	1	1	0	0	0	0	0	1	1	1	0	0	0	0	0	0	0
Autoantibodies against GPIHBP1 as a Cause of Hypertriglyceridemia	28402248	0	1	0	0	0	0	0	1	0	1	0	0	0	0	1	1	0
Risk of mortality with concomitant use of tamoxifen and selective serotonin reuptake inhibitors: multi-database cohort study	27694571	1	2	0	0	0	0	0	0	1	0	0	0	0	0	1	0	1
Proton pump inhibitors and hospitalization with hypomagnesemia: a population-based case-control study	25268962	1	2	0	0	0	0	0	1	1	1	0	0	0	0	0	0	1
Percutaneous fixation with Kirschner wires versus volar locking plate fixation in adults with dorsally displaced fracture of distal radius: randomised controlled trial	25096595	1	2	0	0	0	0	0	1	1	1	0	0	0	0	0	0	1
Effect of pneumococcal conjugate vaccination on serotype-specific carriage and invasive disease in England: a cross-sectional study	21483718	1	2	0	0	0	0	0	0	1	0	1	0	0	0	1	0	1
Prolonged Survival in Stage III Melanoma with Ipilimumab Adjuvant Therapy	27717298	0	1	1	0	1	0	0	1	1	1	0	0	0	1	1	0	0
High-frequency oscillation in early acute respiratory distress syndrome	23339639	0	1	0	0	0	0	0	1	0	1	0	0	0	0	0	0	0
First trimester fetal growth restriction and cardiovascular risk factors in school age children: population based cohort study	24458585	1	2	0	0	0	0	0	0	0	1	0	0	0	0	1	0	1
