# Supplementary material for: Content and form of original research articles in general major medical journals
Source: PLoS One. 2023 Jun 28;18(6):e0287677. doi: 10.1371/journal.pone.0287677 (PMC10306213; doi:10.1371/journal.pone.0287677)
Supplement: S2 File — (RMD) [file pone.0287677.s002.Rmd]

---
title: Title content and form of original research  articles in high-ranked medical journals
subtitle: Title content and form of research articles
author: 
- name: PLOS ONE
- name: Nicole Heßler^a^ & Andreas Ziegler^b^^,^^c^^,^^d^^,^*
- name: ^a^Institut für Medizinische Biometrie und Statistik (IMBS), Universität zu Lübeck, Universitätsklinikum-Schleswig-Holstein, Campus Lübeck, Lübeck, Germany
- name: ^b^Medizincampus Davos, Davos, Switzerland
- name: ^c^School of Mathematics, Statistics and Computer Science; University of KwaZulu Natal, Pietermaritzburg, South Africa
- name: ^d^Department of Cardiology, University Heart & Vascular Center Hamburg, University Medical Center Hamburg-Eppendorf, Hamburg, Germany
- name: Correspondence:* ziegler.lit@mailbox.org

#date: '`r format(Sys.time(), "%d %B, %Y")`'
output:
 html_document:
   toc: yes
   toc_depth: '5'
   df_print: paged
   number_sections: true
toc-title: 'Table of Contents'
---
  
```{r setup, include=FALSE}
knitr::opts_chunk$set(echo = FALSE, warning = FALSE, message = FALSE)

#rm(list = ls(all = TRUE))

# libraries
library(here)
library(knitr)
library(readxl)
library(dplyr)
library(gtsummary)
library(metafor)
library(brglm)
library(lmtest)
library(multcomp)
library(purrr)
library(ggplot2)
```

```{r functions} 
# expit function for transformation
expit <- function(x) {exp(x)/(1 + exp(x))}

# function for output of brglm
table_brglm <- function(x){
 x_tbl <- data.frame("OddsRatio" = format(round(exp(coef(x)), 2), nsmall = 2),
                     "lower95CI" = format(round(exp(coef(x) - 1.96 * summary(x)$coefficients[,2]), 2), nsmall = 2),
                     "upper95CI" = format(round(exp(coef(x) + 1.96 * summary(x)$coefficients[,2]), 2), nsmall = 2),
                     "pvalue" = ifelse(summary(x)$coefficients[,4] < 1e-3, "< 0.001", 
                                       format(round(summary(x)$coefficients[,4], 3), scientific = FALSE))) %>%
  do.call("cbind", .)
 # set row names
 rownames(x_tbl) <- c("Intercept", "Time", "JAMA", "Lancet", "New Engl J Med", "PLoS Med")
 x_tbl <- x_tbl[-1, ]
 # set column names
 colnames(x_tbl) <- c("OR", "Lower 95% CI", "Upper 95% CI", "p-value")
return(x_tbl)
}

# function for output of post-hoc tests (logistic regression model)
table_glht_log <- function(x) {
  res <- summary(x)$test
  pars <- cbind(format(round(exp(res$coefficients), 2), nsmall = 2), 
                format(round(exp(res$coefficients - 1.96*res$sigma), 2), nsmall = 2),
                format(round(exp(res$coefficients + 1.96*res$sigma), 2), nsmall = 2),
                ifelse(res$pvalues < 1e-3, "< 0.001", format(round(res$pvalues, 3), nsmall = 3)))
  # set column names
  colnames(pars) <- c("OR", "Lower 95% CI", "Upper 95% CI", "Adjusted p-value")
  return(pars)
}

# function meta-analysis: extract and combine results (binary)
meta_summary_bin <- function(x){
  meta_bin <- x %>% 
  purrr::map(~ data.frame(Estimate = round(expit(.$beta), 2),
                          SE = round(.$se, 2),
                          lower95CI = round(expit(.$ci.lb), 2),
                          upper95CI = round(expit(.$ci.ub), 2))) %>%
  do.call("rbind", .)
  colnames(meta_bin) <- c("Estimate", "SE", "Lower 95% CI", "Upper 95% CI")
  return(meta_bin)
}

# function meta-analysis: all journals and all years
meta_summary_bin_all <- function(x){
  meta_bin_all <- data.frame(Estimate = round(expit(x$beta), 2),
                             SE = round(x$se, 2),
                             lower95CI = round(expit(x$ci.lb), 2),
                             upper95CI = round(expit(x$ci.ub), 2)) 
  colnames(meta_bin_all) <- c("Estimate", "SE", "Lower 95% CI", "Upper 95% CI")
  rownames(meta_bin_all) <- "Overall"
  return(meta_bin_all)
}
```

```{r read data}
## rating data : 500 randomly chosen original articles
# read data
rating_file <- here("Supplement_1_Data.xlsx")
data_rating <- rating_file %>%
  read_excel(.)

## all original articles after data management steps, see Heßler & Ziegler 2022 data file
data <- read.csv(here("all_data.csv"), fileEncoding = "UTF-16LE", sep = ";")

# add information from the data set of all original articles
# rename of variables
data_red2 <- data %>%
  dplyr:::select("PMID", "Source_Title", "Publication_Year", "Title")
data_rating_mod <- inner_join(data_rating, data_red2, by = "PMID")  %>%
  dplyr:::select(-Title.x) %>%
  rename("Title" = "Title.y") # 500 articles

# recoding: -1 unclear coded as NA
# recoding not direct after data import because of reporting "unclear" in the descriptive tables
data_rating_mod$meths_men <- ifelse(data_rating_mod$meths_men == -1, NA, data_rating_mod$meths_men)
data_rating_mod$res_men <- ifelse(data_rating_mod$res_men == -1, NA, data_rating_mod$res_men)
```

# Abbreviations
BMJ = The BMJ  
CI = confidence interval   
JAMA = Journal of the American Medical Association     
New Engl J Med = New England Journal of Medicine   
OR = odds ratio    
PLoS Med = PLoS Medicine  
RE = random effect    
SE = standard error   

# Notes
**Meta-analyses**: The logit transformation was used for the meta-analysis of binary variables for estimating the pooled proportions, standard errors were not back transformed. Analyses were only performed, if appropriate.

**Regression models**: For all regression models, BMJ was used as reference category. Time and journal were used as covariables.
Analyses were only performed, if appropriate.

# Descriptive statistics
From each journal, ten original articles per year, i.e. 100 articles per journal in total, were randomly chosen for the
assessments of defined items from two independent raters; see manuscript for detailed description of items. 

```{r descriptives ratings}
# set label names for descriptive statistics - title conent
lab1 <- c(meths_men ~ "Methods mention", pat_pop ~ "Patient population", geography ~ "Geography", 
         clin_cont ~ "Clincial context", treatment ~ "Treatment", study_acr ~ "Study name", res_men ~ "Results mention",
         quant_info ~ "Quantitative information", semiquant_info ~ "Semi-quantitative information", relation ~ "Relation")

# summary statistics of all criteria per journal in total
data_rating_desc1 <- data_rating_mod %>%
  dplyr::select(-Title, -PMID, -Publication_Year) %>%
  dplyr::select(Source_Title, meths_men, pat_pop, geography, 
         clin_cont, treatment, study_acr, res_men, quant_info, semiquant_info, relation ) %>%
  tbl_summary(by = Source_Title, label = lab1, type = all_categorical() ~ "categorical", missing_text = "Unclear",
              digits = all_categorical() ~ c(0, 0)) %>%
  as_gt() %>%
  gt::tab_options(table.font.size = "small")

# set label names for descriptive statistics - form
lab2 <- c(abbrev ~ "Abbreviation", dash ~ "Dash", subtitle ~ "Subtitle", declar_title ~ "Declarative title",
          phras_title ~  "Phrasal title", question ~ "Question")

# summary statistics of all criteria per journal in total
data_rating_desc2 <- data_rating_mod %>%
  dplyr::select(-Title, -PMID, -Publication_Year) %>%
  dplyr::select(Source_Title, abbrev, dash, subtitle, declar_title, phras_title, question) %>%
  tbl_summary(by = Source_Title, label = lab2, type = all_categorical() ~ "categorical", missing_text = "Unclear",
              digits = all_categorical() ~ c(0, 0)) %>%
  as_gt() %>%
  gt::tab_options(table.font.size = "small")
```

## Content

```{r echo = FALSE, results = "as.is"}
data_rating_desc1
```

## Form

```{r echo = FALSE, results = "as.is"}
data_rating_desc2
```

# Meta-analyses - Content

```{r recoding}
# add time variable: 2011 coded as 0, ..., 2020 as 9
data_rating_mod$timeVariable <- ifelse(data_rating_mod$Publication_Year == 2011, 0,
                                 ifelse(data_rating_mod$Publication_Year == 2012, 1,
                                  ifelse(data_rating_mod$Publication_Year == 2013, 2, 
                                   ifelse(data_rating_mod$Publication_Year == 2014, 3,
                                    ifelse(data_rating_mod$Publication_Year == 2015, 4,
                                     ifelse(data_rating_mod$Publication_Year == 2016, 5,
                                      ifelse(data_rating_mod$Publication_Year == 2017, 6,
                                       ifelse(data_rating_mod$Publication_Year == 2018, 7,
                                        ifelse(data_rating_mod$Publication_Year == 2019, 8,
                                         ifelse(data_rating_mod$Publication_Year == 2020, 9, NA))))))))))

# recoding: number of parts binary coded 0/1
data_rating_mod$num_parts_bin <- ifelse(data_rating_mod$num_parts == 1, 0, 1)
```

```{r meta-analyses ratings}
# parameters needed for meta-analyses
# categorical variables
descStatCat <- data_rating_mod %>%
  group_by(Source_Title, Publication_Year) %>%
  summarise(absMethsMen = sum(meths_men, na.rm = TRUE), relMethsMen = round(absMethsMen/(sum(!is.na(meths_men))), 2),
            absNumPartsBin = sum(num_parts_bin, na.rm = TRUE), relnumPartsBin = round(absNumPartsBin/(sum(!is.na(num_parts_bin))), 2),
            absResMen = sum(res_men, na.rm = TRUE), relResMen = round(absResMen/(sum(!is.na(res_men))), 2),
            absDeclarTitle = sum(declar_title, na.rm = TRUE), relDeclarTitle = round(absDeclarTitle/(sum(!is.na(declar_title))), 2),
            absPhrasTitle = sum(phras_title, na.rm = TRUE), relPhrasTitle = round(absPhrasTitle/(sum(!is.na(phras_title))), 2),
            absQuestion = sum(question, na.rm = TRUE), relQuestion = round(absQuestion/(sum(!is.na(question))), 2),
            absDash = sum(dash, na.rm = TRUE), relDash = round(absDash/(sum(!is.na(dash))), 2),
            absClinCont = sum(clin_cont, na.rm = TRUE), relClinCont = round(absClinCont/(sum(!is.na(clin_cont))), 2),
            absTreatment = sum(treatment, na.rm = TRUE), relTreatment = round(absTreatment/(sum(!is.na(treatment))), 2),
            absPatPop = sum(pat_pop, na.rm = TRUE), relPatPop = round(absPatPop/(sum(!is.na(pat_pop))), 2),
            absGeography = sum(geography, na.rm = TRUE), relGeography = round(absGeography/(sum(!is.na(geography))), 2),
            absStudyAcr = sum(study_acr, na.rm = TRUE), relStudyAcr = round(absStudyAcr/(sum(!is.na(study_acr))), 2),
            absQuantInfo = sum(quant_info, na.rm = TRUE), relQuantInfo = round(absQuantInfo/(sum(!is.na(quant_info))), 2),
            absSemiquantInfo = sum(semiquant_info, na.rm = TRUE), relSemiquantInfo = round(absSemiquantInfo/(sum(!is.na(semiquant_info))), 2),
            absRelation = sum(relation, na.rm = TRUE), relRelation = round(absRelation/(sum(!is.na(relation))), 2),
            absAbbrev = sum(abbrev, na.rm = TRUE), relAbbrev = round(absAbbrev/(sum(!is.na(abbrev))), 2),
            absSubtitle = sum(subtitle, na.rm = TRUE), relSubtitle = round(absSubtitle/(sum(!is.na(subtitle))), 2))

# add sample size: for criteria with NA entries reduced sample size
descStatCat$n_meths_men <- c(rep(10, 43), 9, rep(10, 6))
descStatCat$n_res_men <- c(rep(10, 10), 9, rep(10, 19), 9, rep(10, 19)) 
descStatCat$n <- c(rep(10, 50)) 
```

## Topic - Methods
### Methods mention
#### Per journal

```{r meta-analyses methods journal} 
# Methods mentioned
# logit transformed proportion
# xi: number of articles with the criterion  met
# ni: total number of articles
DSL_model_MethsMent_PLO <- descStatCat %>%
  split(.$Source_Title) %>%
  purrr::map(~ escalc(xi = .$absMethsMen, ni = .$n_meths_men, data = ., measure = "PLO")) %>%
  purrr::map(~ rma(yi, vi, data = ., method = "DL"))

# extract and combine results
DSL_model_MethsMent_PLO_summary <- meta_summary_bin(DSL_model_MethsMent_PLO)
rownames(DSL_model_MethsMent_PLO_summary) <- c("BMJ", "JAMA", "Lancet", "New Engl J Med", "PLoS Med")
```

```{r echo = FALSE, results = "as.is"}
kable(DSL_model_MethsMent_PLO_summary, caption = "Random effect meta-analyses per journal - methods mention (logit transformed proportion)")
```

```{r meta-analyses methods forest} 
# forest plot for each journal
forest(DSL_model_MethsMent_PLO$BMJ, slab = unique(descStatCat$Publication_Year), xlab = "Methods mention - logit transformed proportion",
       main = "BMJ", cex = 1, trans = expit, header = c("Year", "Proportion [95% CI]"), refline = NA)
text(0.24,-1.15, paste("Heterogeneity: I2 = ", DSL_model_MethsMent_PLO$BMJ$I2, "%, tau2 = ", 
                       DSL_model_MethsMent_PLO$BMJ$tau2, sep = " "),  pos = 1, cex = 0.75)
forest(DSL_model_MethsMent_PLO$JAMA, slab = unique(descStatCat$Publication_Year), xlab = "Methods mention - logit transformed proportion",
       main = "JAMA", cex = 1, trans = expit, header = c("Year", "Proportion [95% CI]"), refline = NA)
text(-0.5,-1.15, paste("Heterogeneity: I2 = ", DSL_model_MethsMent_PLO$JAMA$I2, "%, tau2 = ", 
                       DSL_model_MethsMent_PLO$JAMA$tau2, sep = " "),  pos = 1, cex = 0.75)
forest(DSL_model_MethsMent_PLO$Lancet, slab = unique(descStatCat$Publication_Year), xlab = "Methods mention - logit transformed proportion",
       main = "Lancet", cex = 1, trans = expit, header = c("Year", "Proportion [95% CI]"), refline = NA)
text(0.12,-1.15, paste("Heterogeneity: I2 = ", DSL_model_MethsMent_PLO$Lancet$I2, "%, tau2 = ", 
                       DSL_model_MethsMent_PLO$Lancet$tau2, sep = " "),  pos = 1, cex = 0.75)
forest(DSL_model_MethsMent_PLO$`New Engl J Med`, slab = unique(descStatCat$Publication_Year), xlab = "Methods mention - logit transformed proportion",
       main = "New Engl J Med", cex = 1, trans = expit, header = c("Year", "Proportion [95% CI]"), refline = NA)
text(-0.33, -1.15, paste("Heterogeneity: I2 = ", DSL_model_MethsMent_PLO$`New Engl J Med`$I2, "%, tau2 = ", 
                         DSL_model_MethsMent_PLO$`New Engl J Med`$tau2, sep = " "),  pos = 1, cex = 0.75)
forest(DSL_model_MethsMent_PLO$`PLoS Med`, slab = unique(descStatCat$Publication_Year), xlab = "Methods mention - logit transformed proportion",
       main = "PLoS Med", cex = 1, trans = expit, header = c("Year", "Proportion [95% CI]"), refline = NA)
text(0.12,-1.15, paste("Heterogeneity: I2 = ", DSL_model_MethsMent_PLO$BMJ$I2, "%, tau2 = ", 
                       DSL_model_MethsMent_PLO$BMJ$tau2, sep = " "),  pos = 1, cex = 0.75)
```

#### Per year

```{r meta-analyses methods year} 
# Methods mentioned
# logit transformed proportion
# xi: number of articles with the criterion  met
# ni: total number of articles
DSL_model_MethsMent_PLO_year <- descStatCat %>%
  split(.$Publication_Year) %>%
  purrr::map(~ escalc(xi = .$absMethsMen, ni = .$n_meths_men, data = ., measure = "PLO")) %>%
  purrr::map(~ rma(yi, vi, data = ., method = "DL"))

# extract and combine results
DSL_model_MethsMent_PLO_summary_year <- meta_summary_bin(DSL_model_MethsMent_PLO_year)
rownames(DSL_model_MethsMent_PLO_summary_year) <- c("2011", "2012", "2013", "2014", "2015", "2016", "2017", "2018", "2019", "2020")
```

```{r echo = FALSE, results = "as.is"}
kable(DSL_model_MethsMent_PLO_summary_year, caption = "Random effect meta-analyses per year - methods mention (logit transformed proportion)")
```

#### Per journal and year

```{r meta-analyses methods all} 
# Methods mentioned
# logit transformed proportion
# xi: number of articles with the criterion  met
# ni: total number of articles
DSL_model_MethsMent_PLO_all <- 
  escalc(xi = descStatCat$absMethsMen, ni = descStatCat$n_meths_men, data = descStatCat, measure = "PLO") %>%
  rma(yi, vi, data = ., method = "DL")

# extract and combine results
DSL_model_MethsMent_PLO_summary_all <- meta_summary_bin_all(DSL_model_MethsMent_PLO_all)
```

```{r echo = FALSE, results = "as.is"}
kable(DSL_model_MethsMent_PLO_summary_all, caption = "Random effect meta-analyses per journal and year - methods mention (logit transformed proportion)")
```

### Patient population
#### Per journal

```{r meta-analyses patient population journal, warning=FALSE} 
# Patient population
# logit transformed proportion
# xi: number of articles with the criterion  met
# ni: total number of articles
DSL_model_PatPop_PLO <- descStatCat %>%
  split(.$Source_Title) %>%
  purrr::map(~ escalc(xi = .$absPatPop, ni = .$n, data = ., measure = "PLO")) %>%
  purrr::map(~ rma(yi, vi, data = ., method = "DL"))

# combine results
DSL_model_PatPop_PLO_summary <- meta_summary_bin(DSL_model_PatPop_PLO)
rownames(DSL_model_PatPop_PLO_summary) <- c("BMJ", "JAMA", "Lancet", "New Engl J Med", "PLoS Med")
```

```{r echo = FALSE, results = "as.is"}
kable(DSL_model_PatPop_PLO_summary, caption = "Random effect meta-analyses per journal - patient population (logit transformed proportion)")
```

```{r meta-analyses pat forest} 
# forest plot
forest(DSL_model_PatPop_PLO$BMJ, slab = unique(descStatCat$Publication_Year), xlab = "Logit transformed proportion",
       main = "BMJ", cex = 1, trans = expit, header = c("Year", "Proportion [95% CI]"), refline = NA)
text(-0.23,-1.15, paste("Heterogeneity: I2 = ", DSL_model_PatPop_PLO$BMJ$I2, "%, tau2 = ", 
                        DSL_model_PatPop_PLO$BMJ$tau2, sep = " "),  pos = 1, cex = 0.75)
forest(DSL_model_PatPop_PLO$JAMA, slab = unique(descStatCat$Publication_Year), xlab = "Logit transformed proportion",
       main = "JAMA", cex = 1, trans = expit, header = c("Year", "Proportion [95% CI]"), refline = NA)
text(-0.25,-1.15, paste("Heterogeneity: I2 = ", DSL_model_PatPop_PLO$JAMA$I2, "%, tau2 = ", 
                        DSL_model_PatPop_PLO$JAMA$tau2, sep = " "),  pos = 1, cex = 0.75)
forest(DSL_model_PatPop_PLO$Lancet, slab = unique(descStatCat$Publication_Year), xlab = "Logit transformed proportion",
       main = "Lancet", cex = 1, trans = expit, header = c("Year", "Proportion [95% CI]"), refline = NA)
text(-0.25,-1.15, paste("Heterogeneity: I2 = ", DSL_model_PatPop_PLO$Lancet$I2, "%, tau2 = ", 
                        DSL_model_PatPop_PLO$Lancet$tau2, sep = " "),  pos = 1, cex = 0.75)
forest(DSL_model_PatPop_PLO$`New Engl J Med`, slab = unique(descStatCat$Publication_Year), xlab = "Logit transformed proportion",
       main = "N Engl J Med", cex = 1, trans = expit, header = c("Year", "Proportion [95% CI]"), refline = NA)
text(-0.13,-1.15, paste("Heterogeneity: I2 = ", DSL_model_PatPop_PLO$`New Engl J Med`$I2, "%, tau2 = ", 
                        DSL_model_PatPop_PLO$`New Engl J Med`$tau2, sep = " "),  pos = 1, cex = 0.75)
forest(DSL_model_PatPop_PLO$`PLoS Med`, slab = unique(descStatCat$Publication_Year), xlab = "Logit transformed proportion",
       main = "PLoS Med", cex = 1, trans = expit, header = c("Year", "Proportion [95% CI]"), refline = NA)
text(-0.28,-1.15, paste("Heterogeneity: I2 = ", round(DSL_model_PatPop_PLO$`PLoS Med`$I2, 2), "%, tau2 = ", 
                        round(DSL_model_PatPop_PLO$`PLoS Med`$tau2, 2), sep = " "),  pos = 1, cex = 0.75)
```

#### Per year

```{r meta-analyses patient population year, warning=FALSE} 
# Patient population
# logit transformed proportion
# xi: number of articles with the criterion  met
# ni: total number of articles
DSL_model_PatPop_PLO_year <- descStatCat %>%
  split(.$Publication_Year) %>%
  purrr::map(~ escalc(xi = .$absPatPop, ni = .$n, data = ., measure = "PLO")) %>%
  purrr::map(~ rma(yi, vi, data = ., method = "DL"))

# combine results
DSL_model_PatPop_PLO_summary_year <- meta_summary_bin(DSL_model_PatPop_PLO_year)
rownames(DSL_model_PatPop_PLO_summary_year) <- c("2011", "2012", "2013", "2014", "2015", "2016", "2017", "2018", "2019", "2020")
```

```{r echo = FALSE, results = "as.is"}
kable(DSL_model_PatPop_PLO_summary_year, caption = "Random effect meta-analyses per year - patient population (logit transformed proportion)")
```

#### Per journal and year

```{r meta-analyses patpop all} 
# Patient population
# logit transformed proportion
# xi: number of articles with the criterion  met
# ni: total number of articles
DSL_model_PatPop_PLO_all <- 
  escalc(xi = descStatCat$absPatPop, ni = descStatCat$n, data = descStatCat, measure = "PLO") %>%
  rma(yi, vi, data = ., method = "DL")

# extract and combine results
DSL_model_PatPop_PLO_summary_all <- meta_summary_bin_all(DSL_model_PatPop_PLO_all)
```

```{r echo = FALSE, results = "as.is"}
kable(DSL_model_PatPop_PLO_summary_all, caption = "Random effect meta-analyses per journal and year - patient population (logit transformed proportion)")
```

### Geography
#### Per journal

```{r meta-analyses geography journal, warning=FALSE} 
# Geography
# logit transformed proportion
# xi: number of articles with the criterion  met
# ni: total number of articles
DSL_model_Geography_PLO <- descStatCat %>%
  split(.$Source_Title) %>%
  purrr::map(~ escalc(xi = .$absGeography, ni = .$n, data = ., measure = "PLO")) %>%
  purrr::map(~ rma(yi, vi, data = ., method = "DL"))

# combine results
DSL_model_Geography_PLO_summary <- meta_summary_bin(DSL_model_Geography_PLO)
rownames(DSL_model_Geography_PLO_summary) <- c("BMJ", "JAMA", "Lancet", "New Engl J Med", "PLoS Med")
```

```{r echo = FALSE, results = "as.is"}
kable(DSL_model_Geography_PLO_summary, caption = "Random effect meta-analyses per journal - geography (logit transformed proportion)")
```

```{r meta-analyses geo forest} 
# forest plot
forest(DSL_model_Geography_PLO$BMJ, slab = unique(descStatCat$Publication_Year), xlab = "Logit transformed proportion",
       main = "BMJ", cex = 1, trans = expit, header = c("Year", "Proportion [95% CI]"), refline = NA)
text(-0.45,-1.15, paste("Heterogeneity: I2 = ", DSL_model_Geography_PLO$BMJ$I2, "%, tau2 = ", 
                        DSL_model_Geography_PLO$BMJ$tau2, sep = " "),  pos = 1, cex = 0.75)
forest(DSL_model_Geography_PLO$JAMA, slab = unique(descStatCat$Publication_Year), xlab = "Logit transformed proportion",
       main = "JAMA", cex = 1, trans = expit, header = c("Year", "Proportion [95% CI]"), refline = NA)
text(-0.38,-1.15, paste("Heterogeneity: I2 = ", DSL_model_Geography_PLO$JAMA$I2, "%, tau2 = ", 
                        DSL_model_Geography_PLO$JAMA$tau2, sep = " "),  pos = 1, cex = 0.75)
forest(DSL_model_Geography_PLO$Lancet, slab = unique(descStatCat$Publication_Year), xlab = "Logit transformed proportion",
       main = "Lancet", cex = 1, trans = expit, header = c("Year", "Proportion [95% CI]"), refline = NA)
text(-0.43,-1.15, paste("Heterogeneity: I2 = ", DSL_model_Geography_PLO$Lancet$I2, "%, tau2 = ", 
                        DSL_model_Geography_PLO$Lancet$tau2, sep = " "),  pos = 1, cex = 0.75)
forest(DSL_model_Geography_PLO$`New Engl J Med`, slab = unique(descStatCat$Publication_Year), xlab = "Logit transformed proportion",
       main = "New Engl J Med", cex = 1, trans = expit, header = c("Year", "Proportion [95% CI]"), refline = NA)
text(-0.32,-1.15, paste("Heterogeneity: I2 = ", DSL_model_Geography_PLO$`New Engl J Med`$I2, "%, tau2 = ", 
                        DSL_model_Geography_PLO$`New Engl J Med`$tau2, sep = " "),  pos = 1, cex = 0.75)
forest(DSL_model_Geography_PLO$`PLoS Med`, slab = unique(descStatCat$Publication_Year), xlab = "Logit transformed proportion",
       main = "PLoS Med", cex = 1, trans = expit, header = c("Year", "Proportion [95% CI]"), refline = NA)
text(-0.35,-1.15, paste("Heterogeneity: I2 = ", round(DSL_model_Geography_PLO$`PLoS Med`$I2, 2), "%, tau2 = ", 
                        round(DSL_model_Geography_PLO$`PLoS Med`$tau2, 2), sep = " "),  pos = 1, cex = 0.75)
```

#### Per year

```{r meta-analyses geography year, warning=FALSE} 
# Geography
# logit transformed proportion
# xi: number of articles with the criterion  met
# ni: total number of articles
DSL_model_Geography_PLO_year <- descStatCat %>%
  split(.$Publication_Year) %>%
  purrr::map(~ escalc(xi = .$absGeography, ni = .$n, data = ., measure = "PLO")) %>%
  purrr::map(~ rma(yi, vi, data = ., method = "DL"))

# combine results
DSL_model_Geography_PLO_summary_year <- meta_summary_bin(DSL_model_Geography_PLO_year)
rownames(DSL_model_Geography_PLO_summary_year) <- c("2011", "2012", "2013", "2014", "2015", "2016", "2017", "2018", "2019", "2020")
```

```{r echo = FALSE, results = "as.is"}
kable(DSL_model_Geography_PLO_summary_year, caption = "Random effect meta-analyses per year - geography (logit transformed proportion)")
```

#### Per journal and year

```{r meta-analyses geo all} 
# Geogrpahy
# logit transformed proportion
# xi: number of articles with the criterion  met
# ni: total number of articles
DSL_model_Geo_PLO_all <- 
  escalc(xi = descStatCat$absGeography, ni = descStatCat$n, data = descStatCat, measure = "PLO") %>%
  rma(yi, vi, data = ., method = "DL")

# extract and combine results
DSL_model_Geo_PLO_summary_all <- meta_summary_bin_all(DSL_model_Geo_PLO_all)
```

```{r echo = FALSE, results = "as.is"}
kable(DSL_model_Geo_PLO_summary_all, caption = "Random effect meta-analyses per journal and year - geography (logit transformed proportion)")
```

### Clincial context
#### Per journal

```{r meta-analyses clinical context journal, warning=FALSE} 
# Clinical context
# logit transformed proportion
# xi: number of articles with the criterion  met
# ni: total number of articles
DSL_model_ClinCont_PLO <- descStatCat %>%
  split(.$Source_Title) %>%
  purrr::map(~ escalc(xi = .$absClinCont, ni = .$n, data = ., measure = "PLO")) %>%
  purrr::map(~ rma(yi, vi, data = ., method = "DL"))

# combine results
DSL_model_ClinCont_PLO_summary <- meta_summary_bin(DSL_model_ClinCont_PLO)
rownames(DSL_model_ClinCont_PLO_summary) <- c("BMJ", "JAMA", "Lancet", "New Engl J Med", "PLoS Med")
```

```{r echo = FALSE, results = "as.is"}
kable(DSL_model_ClinCont_PLO_summary, caption = "Random effect meta-analyses per journal - clinical context (logit transformed proportion)")
```

```{r meta-analyses clin forest} 
# forest plot
forest(DSL_model_ClinCont_PLO$BMJ, slab = unique(descStatCat$Publication_Year), xlab = "Clinical context - logit transformed proportion",
       main = "BMJ", cex = 1, trans = expit, header = c("Year", "Proportion [95% CI]"), refline = NA)
text(-0.25,-1.15, paste("Heterogeneity: I2 = ", DSL_model_ClinCont_PLO$BMJ$I2, "%, tau2 = ", 
                        DSL_model_ClinCont_PLO$BMJ$tau2, sep = " "),  pos = 1, cex = 0.75)
forest(DSL_model_ClinCont_PLO$JAMA, slab = unique(descStatCat$Publication_Year), xlab = "Clinical context - logit transformed proportion",
       main = "JAMA", cex = 1, trans = expit, header = c("Year", "Proportion [95% CI]"), refline = NA)
text(-0.13,-1.15, paste("Heterogeneity: I2 = ", DSL_model_ClinCont_PLO$JAMA$I2, "%, tau2 = ", 
                        DSL_model_ClinCont_PLO$JAMA$tau2, sep = " "),  pos = 1, cex = 0.75)
forest(DSL_model_ClinCont_PLO$Lancet, slab = unique(descStatCat$Publication_Year), xlab = "Clinical context - logit transformed proportion",
       main = "Lancet", cex = 1, trans = expit, header = c("Year", "Proportion [95% CI]"), refline = NA)
text(-0.14,-1.15, paste("Heterogeneity: I2 = ", DSL_model_ClinCont_PLO$Lancet$I2, "%, tau2 = ", 
                        DSL_model_ClinCont_PLO$Lancet$tau2, sep = " "),  pos = 1, cex = 0.75)
forest(DSL_model_ClinCont_PLO$`New Engl J Med`, slab = unique(descStatCat$Publication_Year), xlab = "Clinical context - logit transformed proportion",
       main = "New Engl J Med", cex = 1, trans = expit, header = c("Year", "Proportion [95% CI]"), refline = NA)
text(-0.01,-1.15, paste("Heterogeneity: I2 = ", DSL_model_ClinCont_PLO$`New Engl J Med`$I2, "%, tau2 = ", 
                        DSL_model_ClinCont_PLO$`New Engl J Med`$tau2, sep = " "),  pos = 1, cex = 0.75)
forest(DSL_model_ClinCont_PLO$`PLoS Med`, slab = unique(descStatCat$Publication_Year), xlab = "Clinical context - logit transformed proportion",
       main = "PLoS Med", cex = 1, trans = expit, header = c("Year", "Proportion [95% CI]"), refline = NA)
text(-0.16,-1.15, paste("Heterogeneity: I2 = ", round(DSL_model_ClinCont_PLO$`PLoS Med`$I2, 2), "%, tau2 = ", 
                        round(DSL_model_ClinCont_PLO$`PLoS Med`$tau2, 2), sep = " "),  pos = 1, cex = 0.75)
```

#### Per year

```{r meta-analyses clinical context year, warning=FALSE} 
# Clinical context
# logit transformed proportion
# xi: number of articles with the criterion  met
# ni: total number of articles
DSL_model_ClinCont_PLO_year <- descStatCat %>%
  split(.$Publication_Year) %>%
  purrr::map(~ escalc(xi = .$absClinCont, ni = .$n, data = ., measure = "PLO")) %>%
  purrr::map(~ rma(yi, vi, data = ., method = "DL"))

# combine results
DSL_model_ClinCont_PLO_summary_year <- meta_summary_bin(DSL_model_ClinCont_PLO_year)
rownames(DSL_model_ClinCont_PLO_summary_year) <- c("2011", "2012", "2013", "2014", "2015", "2016", "2017", "2018", "2019", "2020")
```

```{r echo = FALSE, results = "as.is"}
kable(DSL_model_ClinCont_PLO_summary_year, caption = "Random effect meta-analyses per year - clinical context (logit transformed proportion)")
```

#### Per journal and year

```{r meta-analyses clincont all} 
# Clinical context
# logit transformed proportion
# xi: number of articles with the criterion  met
# ni: total number of articles
DSL_model_ClinCont_PLO_all <- 
  escalc(xi = descStatCat$absClinCont, ni = descStatCat$n, data = descStatCat, measure = "PLO") %>%
  rma(yi, vi, data = ., method = "DL")

# extract and combine results
DSL_model_ClinCont_PLO_summary_all <- meta_summary_bin_all(DSL_model_ClinCont_PLO_all)
```

```{r echo = FALSE, results = "as.is"}
kable(DSL_model_ClinCont_PLO_summary_all, caption = "Random effect meta-analyses per journal and year - clincial context (logit transformed proportion)")
```

### Treatment
#### Per journal

```{r meta-analyses treatment journal, warning=FALSE} 
# Treatment
# logit transformed proportion
# xi: number of articles with the criterion  met
# ni: total number of articles
DSL_model_Treatment_PLO <- descStatCat %>%
  split(.$Source_Title) %>%
  purrr::map(~ escalc(xi = .$absTreatment, ni = .$n, data = ., measure = "PLO")) %>%
  purrr::map(~ rma(yi, vi, data = ., method = "DL"))

# combine results
DSL_model_Treatment_PLO_summary <- meta_summary_bin(DSL_model_Treatment_PLO)
rownames(DSL_model_Treatment_PLO_summary) <- c("BMJ", "JAMA", "Lancet", "New Engl J Med", "PLoS Med")
```

```{r echo = FALSE, results = "as.is"}
kable(DSL_model_Treatment_PLO_summary, caption = "Random effect meta-analyses per journal - treatment (logit transformed proportion)")
```

```{r meta-analyses treat forest} 
# forest plot
forest(DSL_model_Treatment_PLO$BMJ, slab = unique(descStatCat$Publication_Year), xlab = "Logit transformed proportion",
       main = "BMJ", cex = 1, trans = expit, header = c("Year", "Proportion [95% CI]"), refline = NA)
text(-0.45,-1.15, paste("Heterogeneity: I2 = ", DSL_model_Treatment_PLO$BMJ$I2, "%, tau2 = ", 
                        DSL_model_Treatment_PLO$BMJ$tau2, sep = " "),  pos = 1, cex = 0.75)
forest(DSL_model_Treatment_PLO$JAMA, slab = unique(descStatCat$Publication_Year), xlab = "Logit transformed proportion",
       main = "JAMA", cex = 1, trans = expit, header = c("Year", "Proportion [95% CI]"), refline = NA)
text(-0.58,-1.15, paste("Heterogeneity: I2 = ", DSL_model_Treatment_PLO$JAMA$I2, "%, tau2 = ", 
                        DSL_model_Treatment_PLO$JAMA$tau2, sep = " "),  pos = 1, cex = 0.75)
forest(DSL_model_Treatment_PLO$Lancet, slab = unique(descStatCat$Publication_Year), xlab = "Logit transformed proportion",
       main = "Lancet", cex = 1, trans = expit, header = c("Year", "Proportion [95% CI]"), refline = NA)
text(-0.45,-1.15, paste("Heterogeneity: I2 = ", round(DSL_model_Treatment_PLO$Lancet$I2, 2), "%, tau2 = ", 
                        round(DSL_model_Treatment_PLO$Lancet$tau2, 2), sep = " "),  pos = 1, cex = 0.75)
forest(DSL_model_Treatment_PLO$`New Engl J Med`, slab = unique(descStatCat$Publication_Year), xlab = "Logit transformed proportion",
       main = "N Engl J Med", cex = 1, trans = expit, header = c("Year", "Proportion [95% CI]"), refline = NA)
text(-0.38,-1.15, paste("Heterogeneity: I2 = ", round(DSL_model_Treatment_PLO$`New Engl J Med`$I2, 2), "%, tau2 = ", 
                        round(DSL_model_Treatment_PLO$`New Engl J Med`$tau2, 2), sep = " "),  pos = 1, cex = 0.75)
forest(DSL_model_Treatment_PLO$`PLoS Med`, slab = unique(descStatCat$Publication_Year), xlab = "Logit transformed proportion",
       main = "PLoS Med", cex = 1, trans = expit, header = c("Year", "Proportion [95% CI]"), refline = NA)
text(-0.4,-1.15, paste("Heterogeneity: I2 = ", round(DSL_model_Treatment_PLO$`PLoS Med`$I2, 2), "%, tau2 = ", 
                       round(DSL_model_Treatment_PLO$`PLoS Med`$tau2, 2), sep = " "),  pos = 1, cex = 0.75)
```

#### Per year

```{r meta-analyses treatment year, warning=FALSE} 
# Treatment
# logit transformed proportion
# xi: number of articles with the criterion  met
# ni: total number of articles
DSL_model_Treatment_PLO_year <- descStatCat %>%
  split(.$Publication_Year) %>%
  purrr::map(~ escalc(xi = .$absTreatment, ni = .$n, data = ., measure = "PLO")) %>%
  purrr::map(~ rma(yi, vi, data = ., method = "DL"))

# combine results
DSL_model_Treatment_PLO_summary_year <- meta_summary_bin(DSL_model_Treatment_PLO_year)
rownames(DSL_model_Treatment_PLO_summary_year) <- c("2011", "2012", "2013", "2014", "2015", "2016", "2017", "2018", "2019", "2020")
```

```{r echo = FALSE, results = "as.is"}
kable(DSL_model_Treatment_PLO_summary_year, caption = "Random effect meta-analyses per year - treatment (logit transformed proportion)")
```
#### Per journal and year

```{r meta-analyses treat all} 
# Treatment
# logit transformed proportion
# xi: number of articles with the criterion  met
# ni: total number of articles
DSL_model_Treat_PLO_all <- 
  escalc(xi = descStatCat$absTreatment, ni = descStatCat$n, data = descStatCat, measure = "PLO") %>%
  rma(yi, vi, data = ., method = "DL")

# extract and combine results
DSL_model_Treat_PLO_summary_all <- meta_summary_bin_all(DSL_model_Treat_PLO_all)
```

```{r echo = FALSE, results = "as.is"}
kable(DSL_model_Treat_PLO_summary_all, caption = "Random effect meta-analyses per journal and year - treatment (logit transformed proportion)")
```

### Study name
#### Per journal

```{r meta-analyses study acronym journal, warning=FALSE} 
# Study acronym
# logit transformed proportion
# xi: number of articles with the criterion  met
# ni: total number of articles
DSL_model_Study_acr_PLO <- descStatCat %>%
  filter(Source_Title != "New Engl J Med") %>%
  split(.$Source_Title) %>%
  purrr::map(~ escalc(xi = .$absStudyAcr, ni = .$n, data = ., measure = "PLO")) %>%
  purrr::map(~ rma(yi, vi, data = ., method = "DL"))

# combine results
DSL_model_Study_acr_PLO_summary <- meta_summary_bin(DSL_model_Study_acr_PLO)
rownames(DSL_model_Study_acr_PLO_summary) <- c("BMJ", "JAMA", "Lancet", "PLoS Med")
```

```{r echo = FALSE, results = "as.is"}
kable(DSL_model_Study_acr_PLO_summary, caption = "Random effect meta-analyses per journal - study acronym (logit transformed proportion)")
```

```{r meta-analyses acr forest} 
# forest plot
forest(DSL_model_Study_acr_PLO$BMJ, slab = unique(descStatCat$Publication_Year), xlab = "Logit transformed proportion",
       main = "BMJ", cex = 1, trans = expit, header = c("Year", "Proportion [95% CI]"), refline = NA)
text(-0.4,-1.15, paste("Heterogeneity: I2 = ", round(DSL_model_Study_acr_PLO$BMJ$I2, 2), "%, tau2 = ", 
                       round(DSL_model_Study_acr_PLO$BMJ$tau2, 2), sep = " "),  pos = 1, cex = 0.75)
forest(DSL_model_Study_acr_PLO$JAMA, slab = unique(descStatCat$Publication_Year), xlab = "Logit transformed proportion",
       main = "JAMA", cex = 1, trans = expit, header = c("Year", "Proportion [95% CI]"), refline = NA)
text(-0.42,-1.15, paste("Heterogeneity: I2 = ", DSL_model_Study_acr_PLO$JAMA$I2, "%, tau2 = ", 
                        DSL_model_Study_acr_PLO$JAMA$tau2, sep = " "),  pos = 1, cex = 0.75)
forest(DSL_model_Study_acr_PLO$Lancet, slab = unique(descStatCat$Publication_Year), xlab = "Logit transformed proportion",
       main = "Lancet", cex = 1, trans = expit, header = c("Year", "Proportion [95% CI]"), refline = NA)
text(-0.45,-1.15, paste("Heterogeneity: I2 = ", round(DSL_model_Study_acr_PLO$Lancet$I2, 2), "%, tau2 = ", 
                        round(DSL_model_Study_acr_PLO$Lancet$tau2, 2), sep = " "),  pos = 1, cex = 0.75)
forest(DSL_model_Study_acr_PLO$`PLoS Med`, slab = unique(descStatCat$Publication_Year), xlab = "Logit transformed proportion",
       main = "PLoS Med", cex = 1, trans = expit, header = c("Year", "Proportion [95% CI]"), refline = NA)
text(-0.37,-1.15, paste("Heterogeneity: I2 = ", DSL_model_Study_acr_PLO$`PLoS Med`$I2, "%, tau2 = ", 
                        DSL_model_Study_acr_PLO$`PLoS Med`$tau2, sep = " "),  pos = 1, cex = 0.75)
```

#### Per year

```{r meta-analyses study acronym year, warning=FALSE} 
# Study acronym
# logit transformed proportion
# xi: number of articles with the criterion  met
# ni: total number of articles
DSL_model_Study_acr_PLO_year <- descStatCat %>%
  filter(Source_Title != "New Engl J Med") %>%
  split(.$Publication_Year) %>%
  purrr::map(~ escalc(xi = .$absStudyAcr, ni = .$n, data = ., measure = "PLO")) %>%
  purrr::map(~ rma(yi, vi, data = ., method = "DL"))

# combine results
DSL_model_Study_acr_PLO_summary_year <- meta_summary_bin(DSL_model_Study_acr_PLO_year)
rownames(DSL_model_Study_acr_PLO_summary_year) <- c("2011", "2012", "2013", "2014", "2015", "2016", "2017", "2018", "2019", "2020")
```

```{r echo = FALSE, results = "as.is"}
kable(DSL_model_Study_acr_PLO_summary_year, caption = "Random effect meta-analyses per year - study acronym (logit transformed proportion)")
```

#### Per journal and year

```{r meta-analyses studyacr all} 
# Study acronym
# logit transformed proportion
# xi: number of articles with the criterion  met
# ni: total number of articles
DSL_model_StudAcr_PLO_all <- 
  escalc(xi = descStatCat$absStudyAcr, ni = descStatCat$n, data = descStatCat, measure = "PLO") %>%
  rma(yi, vi, data = ., method = "DL")

# extract and combine results
DSL_model_StudAcr_PLO_summary_all <- meta_summary_bin_all(DSL_model_StudAcr_PLO_all)
```

```{r echo = FALSE, results = "as.is"}
kable(DSL_model_StudAcr_PLO_summary_all, caption = "Random effect meta-analyses per journal and year - study acronym (logit transformed proportion)")
```

## Topic - Results

### Results mention
Not performed because of low frequencies of articles that mentioned results in their titles.

### Quantitative information
Not performed because all articles did not have a quantitative information in their titles.

### Semi-quantitative information
Not performed because of low frequencies of articles with semi-quantitative information in their titles.

### Relation
#### Per journal

```{r meta-analyses relation journal, warning=FALSE} 
# Relation
# logit transformed proportion
# xi: number of articles with the criterion  met
# ni: total number of articles
DSL_model_Relation_PLO <- descStatCat %>%
  split(.$Source_Title) %>%
  purrr::map(~ escalc(xi = .$absRelation, ni = .$n, data = ., measure = "PLO")) %>%
  purrr::map(~ rma(yi, vi, data = ., method = "DL"))

# combine results
DSL_model_Relation_PLO_summary <- meta_summary_bin(DSL_model_Relation_PLO)
rownames(DSL_model_Relation_PLO_summary) <- c("BMJ", "JAMA", "Lancet", "New Engl J Med", "PLoS Med")
```

```{r echo = FALSE, results = "as.is"}
kable(DSL_model_Relation_PLO_summary, caption = "Random effect meta-analyses per journal - relation (logit transformed proportion)")
```

```{r meta-analyses relation forest} 
# forest plot
forest(DSL_model_Relation_PLO$BMJ, slab = unique(descStatCat$Publication_Year), xlab = "Logit transformed proportion",
       main = "BMJ", cex = 1, trans = expit, header = c("Year", "Proportion [95% CI]"), refline = NA)
text(-0.33,-1.15, paste("Heterogeneity: I2 = ", round(DSL_model_Relation_PLO$BMJ$I2, 2), "%, tau2 = ", 
                        round(DSL_model_Relation_PLO$BMJ$tau2, 2), sep = " "),  pos = 1, cex = 0.75)
forest(DSL_model_Relation_PLO$JAMA, slab = unique(descStatCat$Publication_Year), xlab = "Logit transformed proportion",
       main = "JAMA", cex = 1, trans = expit, header = c("Year", "Proportion [95% CI]"), refline = NA)
text(-0.25,-1.15, paste("Heterogeneity: I2 = ", round(DSL_model_Relation_PLO$JAMA$I2, 2), "%, tau2 = ", 
                        round(DSL_model_Relation_PLO$JAMA$tau2, 2), sep = " "),  pos = 1, cex = 0.75)
forest(DSL_model_Relation_PLO$Lancet, slab = unique(descStatCat$Publication_Year), xlab = "Logit transformed proportion",
       main = "Lancet", cex = 1, trans = expit, header = c("Year", "Proportion [95% CI]"), refline = NA)
text(-0.4,-1.15, paste("Heterogeneity: I2 = ", DSL_model_Relation_PLO$Lancet$I2, "%, tau2 = ", 
                       DSL_model_Relation_PLO$Lancet$tau2, sep = " "),  pos = 1, cex = 0.75)
forest(DSL_model_Relation_PLO$`New Engl J Med`, slab = unique(descStatCat$Publication_Year), xlab = "Logit transformed proportion",
       main = "New Engl J Med", cex = 1, trans = expit, header = c("Year", "Proportion [95% CI]"), refline = NA)
text(-0.4,-1.15, paste("Heterogeneity: I2 = ", round(DSL_model_Relation_PLO$`New Engl J Med`$I2, 2), "%, tau2 = ", 
                       round(DSL_model_Relation_PLO$`New Engl J Med`$tau2, 2), sep = " "),  pos = 1, cex = 0.75)
forest(DSL_model_Relation_PLO$`PLoS Med`, slab = unique(descStatCat$Publication_Year), xlab = "Logit transformed proportion",
       main = "PLoS Med", cex = 1, trans = expit, header = c("Year", "Proportion [95% CI]"), refline = NA)
text(-0.30,-1.15, paste("Heterogeneity: I2 = ", round(DSL_model_Relation_PLO$`PLoS Med`$I2, 2), "%, tau2 = ", 
                        round(DSL_model_Relation_PLO$`PLoS Med`$tau2, 2), sep = " "),  pos = 1, cex = 0.75)
```

#### Per year

```{r meta-analyses relation year, warning=FALSE} 
# Relation
# logit transformed proportion
# xi: number of articles with the criterion  met
# ni: total number of articles
DSL_model_Relation_PLO_year <- descStatCat %>%
  split(.$Publication_Year) %>%
  purrr::map(~ escalc(xi = .$absRelation, ni = .$n, data = ., measure = "PLO")) %>%
  purrr::map(~ rma(yi, vi, data = ., method = "DL"))

# combine results
DSL_model_Relation_PLO_summary_year <- meta_summary_bin(DSL_model_Relation_PLO_year)
rownames(DSL_model_Relation_PLO_summary_year) <- c("2011", "2012", "2013", "2014", "2015", "2016", "2017", "2018", "2019", "2020")
```

```{r echo = FALSE, results = "as.is"}
kable(DSL_model_Relation_PLO_summary_year, caption = "Random effect meta-analyses per year - relation (logit transformed proportion)")
```

#### Per journal and year

```{r meta-analyses rel all} 
# Relation
# logit transformed proportion
# xi: number of articles with the criterion  met
# ni: total number of articles
DSL_model_Rel_PLO_all <- 
  escalc(xi = descStatCat$absRelation, ni = descStatCat$n, data = descStatCat, measure = "PLO") %>%
  rma(yi, vi, data = ., method = "DL")

# extract and combine results
DSL_model_Rel_PLO_summary_all <- meta_summary_bin_all(DSL_model_Rel_PLO_all)
```

```{r echo = FALSE, results = "as.is"}
kable(DSL_model_Rel_PLO_summary_all, caption = "Random effect meta-analyses per journal and year - relation (logit transformed proportion)")
```

# Meta-analyses - Form

## Topic - Methods

### Abbreviation
#### Per journal

```{r meta-analyses abbrev journal, warning=FALSE} 
# Abbreviation
# logit transformed proportion
# xi: number of articles with the criterion  met
# ni: total number of articles
DSL_model_Abbrev_PLO <- descStatCat %>%
  split(.$Source_Title) %>%
  purrr::map(~ escalc(xi = .$absAbbrev, ni = .$n, data = ., measure = "PLO")) %>%
  purrr::map(~ rma(yi, vi, data = ., method = "DL"))

# combine results
DSL_model_Abbrev_PLO_summary <- meta_summary_bin(DSL_model_Abbrev_PLO)
rownames(DSL_model_Abbrev_PLO_summary) <- c("BMJ", "JAMA", "Lancet", "New Engl J Med", "PLoS Med")
```

```{r echo = FALSE, results = "as.is"}
kable(DSL_model_Abbrev_PLO_summary, caption = "Random effect meta-analyses per journal - abbreviation (logit transformed proportion)")
```

```{r meta-analyses abbrev forest} 
# forest plot
forest(DSL_model_Abbrev_PLO$BMJ, slab = unique(descStatCat$Publication_Year), xlab = "Logit transformed proportion",
       main = "BMJ", cex = 1, trans = expit, header = c("Year", "Proportion [95% CI]"), refline = NA)
text(-0.44,-1.15, paste("Heterogeneity: I2 = ", round(DSL_model_Abbrev_PLO$BMJ$I2, 2), "%, tau2 = ", 
                        round(DSL_model_Abbrev_PLO$BMJ$tau2, 2), sep = " "),  pos = 1, cex = 0.75)
forest(DSL_model_Abbrev_PLO$JAMA, slab = unique(descStatCat$Publication_Year), xlab = "Logit transformed proportion",
       main = "JAMA", cex = 1, trans = expit, header = c("Year", "Proportion [95% CI]"), refline = NA)
text(-0.44,-1.15, paste("Heterogeneity: I2 = ", round(DSL_model_Abbrev_PLO$JAMA$I2, 2), "%, tau2 = ", 
                        round(DSL_model_Abbrev_PLO$JAMA$tau2, 2), sep = " "),  pos = 1, cex = 0.75)
forest(DSL_model_Abbrev_PLO$Lancet, slab = unique(descStatCat$Publication_Year), xlab = "Logit transformed proportion",
       main = "Lancet", cex = 1, trans = expit, header = c("Year", "Proportion [95% CI]"), refline = NA)
text(-0.36,-1.15, paste("Heterogeneity: I2 = ", round(DSL_model_Abbrev_PLO$Lancet$I2, 2), "%, tau2 = ", 
                        round(DSL_model_Abbrev_PLO$Lancet$tau2, 2), sep = " "),  pos = 1, cex = 0.75)
forest(DSL_model_Abbrev_PLO$`New Engl J Med`, slab = unique(descStatCat$Publication_Year), xlab = "Logit transformed proportion",
       main = "New Engl J Med", cex = 1, trans = expit, header = c("Year", "Proportion [95% CI]"), refline = NA)
text(-0.47,-1.15, paste("Heterogeneity: I2 = ", DSL_model_Abbrev_PLO$`New Engl J Med`$I2, "%, tau2 = ", 
                        DSL_model_Abbrev_PLO$`New Engl J Med`$tau2, sep = " "),  pos = 1, cex = 0.75)
forest(DSL_model_Abbrev_PLO$`PLoS Med`, slab = unique(descStatCat$Publication_Year), xlab = "Logit transformed proportion",
       main = "PLoS Med", cex = 1, trans = expit, header = c("Year", "Proportion [95% CI]"), refline = NA)
text(-0.39,-1.15, paste("Heterogeneity: I2 = ", DSL_model_Abbrev_PLO$`PLoS Med`$I2, "%, tau2 = ", 
                        DSL_model_Abbrev_PLO$`PLoS Med`$tau2, sep = " "),  pos = 1, cex = 0.75)
```

#### Per year

```{r meta-analyses abbrev year, warning=FALSE} 
# Abbreviation
# logit transformed proportion
# xi: number of articles with the criterion  met
# ni: total number of articles
DSL_model_Abbrev_PLO_year <- descStatCat %>%
  split(.$Publication_Year) %>%
  purrr::map(~ escalc(xi = .$absAbbrev, ni = .$n, data = ., measure = "PLO")) %>%
  purrr::map(~ rma(yi, vi, data = ., method = "DL"))

# combine results
DSL_model_Abbrev_PLO_summary_year <- meta_summary_bin(DSL_model_Abbrev_PLO_year)
rownames(DSL_model_Abbrev_PLO_summary_year) <- c("2011", "2012", "2013", "2014", "2015", "2016", "2017", "2018", "2019", "2020")
```

```{r echo = FALSE, results = "as.is"}
kable(DSL_model_Abbrev_PLO_summary_year, caption = "Random effect meta-analyses per year- abbreviation (logit transformed proportion)")
```

#### Per journal and year

```{r meta-analyses abbrev all} 
# Abbreviations
# logit transformed proportion
# xi: number of articles with the criterion  met
# ni: total number of articles
DSL_model_Abbrev_PLO_all <- 
  escalc(xi = descStatCat$absAbbrev, ni = descStatCat$n, data = descStatCat, measure = "PLO") %>%
  rma(yi, vi, data = ., method = "DL")

# extract and combine results
DSL_model_Abbrev_PLO_summary_all <- meta_summary_bin_all(DSL_model_Abbrev_PLO_all)
```

```{r echo = FALSE, results = "as.is"}
kable(DSL_model_Abbrev_PLO_summary_all, caption = "Random effect meta-analyses per journal and year - abbreviation (logit transformed proportion)")
```

### Dash
Not performed because of low frequencies of articles that contained a dash in their titles.

### Subtitle
#### Per journal

```{r meta-analyses subtitle journal, warning=FALSE} 
# Subtitle
# logit transformed proportion
# xi: number of articles with the criterion  met
# ni: total number of articles
DSL_model_Subtitle_PLO <- descStatCat %>%
  split(.$Source_Title) %>%
  purrr::map(~ escalc(xi = .$absSubtitle, ni = .$n, data = ., measure = "PLO")) %>%
  purrr::map(~ rma(yi, vi, data = ., method = "DL"))

# combine results
DSL_model_Subtitle_PLO_summary <- meta_summary_bin(DSL_model_Subtitle_PLO)
rownames(DSL_model_Subtitle_PLO_summary) <- c("BMJ", "JAMA", "Lancet", "New Engl J Med", "PLoS Med")
```

```{r echo = FALSE, results = "as.is"}
kable(DSL_model_Subtitle_PLO_summary, caption = "Random effect meta-analyses per journal - subtitle (logit transformed proportion)")
```

```{r meta-analyses subtitle forest} 
# forest plot
forest(DSL_model_Subtitle_PLO$BMJ, slab = unique(descStatCat$Publication_Year), xlab = "Logit transformed proportion",
       main = "BMJ", cex = 1, trans = expit, header = c("Year", "Proportion [95% CI]"), refline = NA)
text(0.27,-1.15, paste("Heterogeneity: I2 = ", round(DSL_model_Subtitle_PLO$BMJ$I2, 2), "%, tau2 = ", 
                       round(DSL_model_Subtitle_PLO$BMJ$tau2, 2), sep = " "),  pos = 1, cex = 0.75)
forest(DSL_model_Subtitle_PLO$JAMA, slab = unique(descStatCat$Publication_Year), xlab = "Logit transformed proportion",
       main = "JAMA", cex = 1, trans = expit, header = c("Year", "Proportion [95% CI]"), refline = NA)
text(-0.44,-1.15, paste("Heterogeneity: I2 = ", round(DSL_model_Subtitle_PLO$JAMA$I2, 2), "%, tau2 = ", 
                        round(DSL_model_Subtitle_PLO$JAMA$tau2, 2), sep = " "),  pos = 1, cex = 0.75)
forest(DSL_model_Subtitle_PLO$Lancet, slab = unique(descStatCat$Publication_Year), xlab = "Logit transformed proportion",
       main = "Lancet", cex = 1, trans = expit, header = c("Year", "Proportion [95% CI]"), refline = NA)
text(0.27,-1.15, paste("Heterogeneity: I2 = ", round(DSL_model_Subtitle_PLO$Lancet$I2, 2), "%, tau2 = ", 
                       round(DSL_model_Subtitle_PLO$Lancet$tau2, 2), sep = " "),  pos = 1, cex = 0.75)
forest(DSL_model_Subtitle_PLO$`New Engl J Med`, slab = unique(descStatCat$Publication_Year), xlab = "Logit transformed proportion",
       main = "New Engl J Med", cex = 1, trans = expit, header = c("Year", "Proportion [95% CI]"), refline = NA)
text(-0.29,-1.15, paste("Heterogeneity: I2 = ", DSL_model_Subtitle_PLO$`New Engl J Med`$I2, "%, tau2 = ", 
                        DSL_model_Subtitle_PLO$`New Engl J Med`$tau2, sep = " "),  pos = 1, cex = 0.75)
forest(DSL_model_Subtitle_PLO$`PLoS Med`, slab = unique(descStatCat$Publication_Year), xlab = "Logit transformed proportion",
       main = "PLoS Med", cex = 1, trans = expit, header = c("Year", "Proportion [95% CI]"), refline = NA)
text(0.25,-1.15, paste("Heterogeneity: I2 = ", DSL_model_Subtitle_PLO$`PLoS Med`$I2, "%, tau2 = ", 
                       DSL_model_Subtitle_PLO$`PLoS Med`$tau2, sep = " "),  pos = 1, cex = 0.75)
```

#### Per year

```{r meta-analyses subtitle year, warning=FALSE} 
# Subtitle
# logit transformed proportion
# xi: number of articles with the criterion  met
# ni: total number of articles
DSL_model_Subtitle_PLO_year <- descStatCat %>%
  split(.$Publication_Year) %>%
  purrr::map(~ escalc(xi = .$absSubtitle, ni = .$n, data = ., measure = "PLO")) %>%
  purrr::map(~ rma(yi, vi, data = ., method = "DL"))

# combine results
DSL_model_Subtitle_PLO_summary_year <- meta_summary_bin(DSL_model_Subtitle_PLO_year)
rownames(DSL_model_Subtitle_PLO_summary_year) <- c("2011", "2012", "2013", "2014", "2015", "2016", "2017", "2018", "2019", "2020")
```

```{r echo = FALSE, results = "as.is"}
kable(DSL_model_Subtitle_PLO_summary_year, caption = "Random effect meta-analyses per year - subtitle (logit transformed proportion)")
```

#### Per journal and year

```{r meta-analyses subtitle all} 
# Subtitle
# logit transformed proportion
# xi: number of articles with the criterion  met
# ni: total number of articles
DSL_model_Sub_PLO_all <- 
  escalc(xi = descStatCat$absSubtitle, ni = descStatCat$n, data = descStatCat, measure = "PLO") %>%
  rma(yi, vi, data = ., method = "DL")

# extract and combine results
DSL_model_Sub_PLO_summary_all <- meta_summary_bin_all(DSL_model_Sub_PLO_all)
```

```{r echo = FALSE, results = "as.is"}
kable(DSL_model_Sub_PLO_summary_all, caption = "Random effect meta-analyses per journal and year - subtitle (logit transformed proportion)")
```

## Topic - Conclusion/Discussion

### Declarative titles
Not performed because all articles considered did not have a declarative title.

### Phrasal titles
#### Per journal

```{r meta-analyses phrasal title journal, warning=FALSE} 
# Phrasal title
# logit transformed proportion
# xi: number of articles with the criterion  met
DSL_model_PhrasTitle_PLO <- descStatCat %>%
  split(.$Source_Title) %>%
  purrr::map(~ escalc(xi = .$absPhrasTitle, ni = .$n, data = ., measure = "PLO")) %>%
  purrr::map(~ rma(yi, vi, data = ., method = "DL"))

# combine results
DSL_model_PhrasTitle_PLO_summary <- meta_summary_bin(DSL_model_PhrasTitle_PLO)
rownames(DSL_model_PhrasTitle_PLO_summary) <- c("BMJ", "JAMA", "Lancet", "New Engl J Med", "PLoS Med")
```

```{r echo = FALSE, results = "as.is"}
kable(DSL_model_PhrasTitle_PLO_summary, caption = "Random effect meta-analyses per journal - phrasal title (logit transformed proportion)")
```

```{r meta-analyses phras forest} 
# forest plot
forest(DSL_model_PhrasTitle_PLO$BMJ, slab = unique(descStatCat$Publication_Year), xlab = "Phrasal title - logit transformed proportion",
       main = "BMJ", cex = 1, trans = expit, header = c("Year", "Proportion [95% CI]"), refline = NA)
text(-0.38,-1.15, paste("Heterogeneity: I2 = ", DSL_model_PhrasTitle_PLO$BMJ$I2, "%, tau2 = ", 
                        DSL_model_PhrasTitle_PLO$BMJ$tau2, sep = " "),  pos = 1, cex = 0.75)
forest(DSL_model_PhrasTitle_PLO$JAMA, slab = unique(descStatCat$Publication_Year), xlab = "Phrasal title - logit transformed proportion",
       main = "JAMA", cex = 1, trans = expit, header = c("Year", "Proportion [95% CI]"), refline = NA)
text(-0.28,-1.15, paste("Heterogeneity: I2 = ", DSL_model_PhrasTitle_PLO$JAMA$I2, "%, tau2 = ", 
                        DSL_model_PhrasTitle_PLO$JAMA$tau2, sep = " "),  pos = 1, cex = 0.75)
forest(DSL_model_PhrasTitle_PLO$Lancet, slab = unique(descStatCat$Publication_Year), xlab = "Phrasal title - logit transformed proportion",
       main = "Lancet", cex = 1, trans = expit, header = c("Year", "Proportion [95% CI]"), refline = NA)
text(-0.38,-1.15, paste("Heterogeneity: I2 = ", DSL_model_PhrasTitle_PLO$Lancet$I2, "%, tau2 = ", 
                        DSL_model_PhrasTitle_PLO$Lancet$tau2, sep = " "),  pos = 1, cex = 0.75)
forest(DSL_model_PhrasTitle_PLO$`New Engl J Med`, slab = unique(descStatCat$Publication_Year), xlab = "Phrasal title - logit transformed proportion",
       main = "New Engl J Med", cex = 1, trans = expit, header = c("Year", "Proportion [95% CI]"), refline = NA)
text(-0.32,-1.15, paste("Heterogeneity: I2 = ", DSL_model_PhrasTitle_PLO$`New Engl J Med`$I2, "%, tau2 = ", 
                        DSL_model_PhrasTitle_PLO$`New Engl J Med`$tau2, sep = " "),  pos = 1, cex = 0.75)
forest(DSL_model_PhrasTitle_PLO$`PLoS Med`, slab = unique(descStatCat$Publication_Year), xlab = "Phrasal title - logit transformed proportion",
       main = "PLoS Med", cex = 1, trans = expit, header = c("Year", "Proportion [95% CI]"), refline = NA)
text(-0.38,-1.15, paste("Heterogeneity: I2 = ", DSL_model_PhrasTitle_PLO$`PLoS Med`$I2, "%, tau2 = ", 
                        DSL_model_PhrasTitle_PLO$`PLoS Med`$tau2, sep = " "),  pos = 1, cex = 0.75)
```

#### Per year

```{r meta-analyses phrasal title year, warning=FALSE} 
# Phrasal title
# logit transformed proportion
# xi: number of articles with the criterion  met
DSL_model_PhrasTitle_PLO_year <- descStatCat %>%
  split(.$Publication_Year) %>%
  purrr::map(~ escalc(xi = .$absPhrasTitle, ni = .$n, data = ., measure = "PLO")) %>%
  purrr::map(~ rma(yi, vi, data = ., method = "DL"))

# combine results
DSL_model_PhrasTitle_PLO_summary_year <- meta_summary_bin(DSL_model_PhrasTitle_PLO_year)
rownames(DSL_model_PhrasTitle_PLO_summary_year) <- c("2011", "2012", "2013", "2014", "2015", "2016", "2017", "2018", "2019", "2020")
```

```{r echo = FALSE, results = "as.is"}
kable(DSL_model_PhrasTitle_PLO_summary_year, caption = "Random effect meta-analyses per year - phrasal title (logit transformed proportion)")
```

#### Per journal and year

```{r meta-analyses phras all} 
# Phrasal title
# logit transformed proportion
# xi: number of articles with the criterion  met
# ni: total number of articles
DSL_model_Phras_PLO_all <- 
  escalc(xi = descStatCat$absPhrasTitle, ni = descStatCat$n, data = descStatCat, measure = "PLO") %>%
  rma(yi, vi, data = ., method = "DL")

# extract and combine results
DSL_model_Phras_PLO_summary_all <- meta_summary_bin_all(DSL_model_Phras_PLO_all)
```

```{r echo = FALSE, results = "as.is"}
kable(DSL_model_Phras_PLO_summary_all, caption = "Random effect meta-analyses per journal and year - phrasal title (logit transformed proportion)")
```

### Question

Not performed because of low frequencies of articles that contained a "?" in their titles.


# Logistic regression models - Content
## Topic - Methods

### Methods mention

```{r methods pairs} 
data_rating_mod$Journal <- as.factor(data_rating_mod$Source_Title)

# glm (logit) with bias reduction
# bmj reference category
glm_MethsMent <- brglm(meths_men ~ timeVariable + Journal, family = binomial(link = "logit"), type = "AS_mean", data = data_rating_mod)
# combine results
glm_MethsMent_tbl <- table_brglm(glm_MethsMent)

# glm without journal
glm_MethsMent_Red <- brglm(meths_men ~ timeVariable, family = binomial(link = "logit"), type = "AS_mean", data = data_rating_mod)

# likelihood ratio test and p-value
lrt_MethsMent <- lrtest(glm_MethsMent, glm_MethsMent_Red)
lrt_MethsMent_p <- lrt_MethsMent$`Pr(>Chisq)`[2]
lrt_MethsMent_p <- ifelse(lrt_MethsMent_p < 0.001, "<0.001", round(lrt_MethsMent_p, 3))

# post-hoc tests
post_hoc_Meths_Ment <- glht(glm_MethsMent, linfct = mcp(Journal = "Tukey"))
post_hoc_Meths_Ment_tbl <- table_glht_log(post_hoc_Meths_Ment)
``` 

The likelihood ratio test revealed a p-value of `r lrt_MethsMent_p` for the comparison of the full model (journal and time as covariates) and the reduced model (only time as covariate).

```{r echo = FALSE, results = "as.is"}
kable(glm_MethsMent_tbl, caption = "Logistic regression model - methods mention")
kable(post_hoc_Meths_Ment_tbl, caption = "Logistic regression model with multiple comparisons - methods mention")
```

### Patient population

```{r patpop pairs, warning=FALSE} 
# glm (logit) with bias reduction
# bmj reference category
glm_PatPop <- brglm(pat_pop ~ timeVariable + Journal, family = binomial(link = "logit"), type = "AS_mean", data = data_rating_mod)
# combine results
glm_PatPop_tbl <- table_brglm(glm_PatPop)

# glm without journal
glm_PatPop_Red <- brglm(pat_pop ~ timeVariable, family = binomial(link = "logit"), type = "AS_mean", data = data_rating_mod)

# likelihood ratio test and p-value
lrt_PatPop <- lrtest(glm_PatPop, glm_PatPop_Red)
lrt_PatPop_p <- lrt_PatPop$`Pr(>Chisq)`[2]
lrt_PatPop_p <- ifelse(lrt_PatPop_p < 0.001, "<0.001", round(lrt_PatPop_p, 3))

# post-hoc tests
post_hoc_PatPop <- glht(glm_PatPop, linfct = mcp(Journal = "Tukey"))
post_hoc_PatPop_tbl <- table_glht_log(post_hoc_PatPop)
```

The likelihood ratio test revealed a p-value of `r lrt_PatPop_p` for the comparison of the full model (journal and time as covariates) and the reduced model (only time as covariate).

```{r echo = FALSE, results = "as.is"}
kable(glm_PatPop_tbl, caption = "Logistic regression model - patient population")
kable(post_hoc_PatPop_tbl, caption = "Logistic regression model with multiple comparisons - patient population")
```

### Geography

```{r geo pairs, warning=FALSE} 
# glm (logit) with bias reduction
# bmj reference category
glm_Geo <- brglm(geography ~ timeVariable + Journal, family = binomial(link = "logit"), type = "AS_mean", data = data_rating_mod)
# combine results
glm_Geo_tbl <- table_brglm(glm_Geo)

# glm without journal
glm_Geo_Red <- brglm(geography ~ timeVariable, family = binomial(link = "logit"), type = "AS_mean", data = data_rating_mod)

# likelihood ratio test and p-value
lrt_Geo <- lrtest(glm_Geo, glm_Geo_Red)
lrt_Geo_p <- lrt_Geo$`Pr(>Chisq)`[2]
lrt_Geo_p <- ifelse(lrt_Geo_p < 0.001, "<0.001", round(lrt_Geo_p, 3))

# post-hoc tests
post_hoc_Geo <- glht(glm_Geo, linfct = mcp(Journal = "Tukey"))
post_hoc_Geo_tbl <- table_glht_log(post_hoc_Geo)
```

The likelihood ratio test revealed a p-value of `r lrt_Geo_p` for the comparison of the full model (journal and time as covariates) and the reduced model (only time as covariate).

```{r echo = FALSE, results = "as.is"}
kable(glm_Geo_tbl, caption = "Logistic regression model - geography")
kable(post_hoc_Geo_tbl, caption = "Logistic regression model with multiple comparisons - geography")
```

### Clinical context

```{r clincont pairs, warning=FALSE} 
# glm (logit) with bias reduction
# bmj reference category
glm_ClinCont <- brglm(clin_cont ~ timeVariable + Journal, family = binomial(link = "logit"), type = "AS_mean", data = data_rating_mod)
# combine results
glm_ClinCont_tbl <- table_brglm(glm_ClinCont)

# glm without journal
glm_ClinCont_Red <- brglm(clin_cont ~ timeVariable, family = binomial(link = "logit"), type = "AS_mean", data = data_rating_mod)

# likelihood ratio test and p-value
lrt_ClinCont <- lrtest(glm_ClinCont, glm_ClinCont_Red)
lrt_ClinCont_p <- lrt_ClinCont$`Pr(>Chisq)`[2]
lrt_ClinCont_p <- ifelse(lrt_ClinCont_p < 0.001, "<0.001", round(lrt_ClinCont_p, 3))

# post-hoc tests
post_hoc_ClinCont <- glht(glm_ClinCont, linfct = mcp(Journal = "Tukey"))
post_hoc_ClinCont_tbl <- table_glht_log(post_hoc_ClinCont)
```

The likelihood ratio test revealed a p-value of `r lrt_ClinCont_p` for the comparison of the full model (journal and time as covariates) and the reduced model (only time as covariate).

```{r echo = FALSE, results = "as.is"}
kable(glm_ClinCont_tbl, caption = "Logistic regression model - clinical context")
kable(post_hoc_ClinCont_tbl, caption = "Logistic regression model with multiple comparisons - clinical context")
```

### Treatment

```{r treat pairs, warning=FALSE} 
# glm (logit) with bias reduction
# bmj reference category
glm_Treat <- brglm(treatment ~ timeVariable + Journal, family = binomial(link = "logit"), type = "AS_mean", data = data_rating_mod)
# combine results
glm_Treat_tbl <- table_brglm(glm_Treat)

# glm without journal
glm_Treat_Red <- brglm(treatment ~ timeVariable, family = binomial(link = "logit"), type = "AS_mean", data = data_rating_mod)

# likelihood ratio test and p-value
lrt_Treat <- lrtest(glm_Treat, glm_Treat_Red)
lrt_Treat_p <- lrt_Treat$`Pr(>Chisq)`[2]
lrt_Treat_p <- ifelse(lrt_Treat_p < 0.001, "<0.001", round(lrt_Treat_p, 3))

# post-hoc tests
post_hoc_Treat <- glht(glm_Treat, linfct = mcp(Journal = "Tukey"))
post_hoc_Treat_tbl <- table_glht_log(post_hoc_Treat)
```

The likelihood ratio test revealed a p-value of `r lrt_Treat_p` for the comparison of the full model (journal and time as covariates) and the reduced model (only time as covariate).

```{r echo = FALSE, results = "as.is"}
kable(glm_Treat_tbl, caption = "Logistic regression model - treatment")
kable(post_hoc_Treat_tbl, caption = "Logistic regression model with multiple comparisons - treatment")
```

### Study name

```{r studyacr pairs, warning=FALSE} 
data_rating_mod_nejm <- data_rating_mod %>%
  filter(Source_Title != "New Engl J Med")
# glm (logit) with bias reduction
# bmj reference category
glm_StudyAcr <- brglm(study_acr ~ timeVariable + Journal, family = binomial(link = "logit"), type = "AS_mean", data = data_rating_mod_nejm)
# combine results
x <- glm_StudyAcr
glm_StudyAcr_tbl <-  data.frame("OddsRatio" = format(round(exp(coef(x)), 2), nsmall = 2),
                                "lower95CI" = format(round(exp(coef(x) - 1.96 * summary(x)$coefficients[,2]), 2), nsmall = 2),
                                "upper95CI" = format(round(exp(coef(x) + 1.96 * summary(x)$coefficients[,2]), 2), nsmall = 2),
                                "pvalue" = ifelse(summary(x)$coefficients[,4] < 1e-3, "< 0.001", 
                                                  format(round(summary(x)$coefficients[,4], 3), scientific = FALSE))) %>%
  do.call("cbind", .)
# set row names
rownames(glm_StudyAcr_tbl) <- c("Intercept", "Time", "JAMA", "Lancet",  "PLoS Med")
glm_StudyAcr_tbl <- glm_StudyAcr_tbl[-1, ]
# set column names
colnames(glm_StudyAcr_tbl) <- c("OR", "Lower 95% CI", "Upper 95% CI", "p-value")

# glm without journal
glm_StudyAcr_Red <- brglm(study_acr ~ timeVariable, family = binomial(link = "logit"), type = "AS_mean", data = data_rating_mod_nejm)

# likelihood ratio test and p-value
lrt_StudyAcr <- lrtest(glm_StudyAcr, glm_StudyAcr_Red)
lrt_StudyAcr_p <- lrt_StudyAcr$`Pr(>Chisq)`[2]
lrt_StudyAcr_p <- ifelse(lrt_StudyAcr_p < 0.001, "<0.001", round(lrt_StudyAcr_p, 3))

# post-hoc tests
post_hoc_StudyAcr <- glht(glm_StudyAcr, linfct = mcp(Journal = "Tukey"))
post_hoc_StudyAcr_tbl <- table_glht_log(post_hoc_StudyAcr)
```

The likelihood ratio test revealed a p-value of `r lrt_StudyAcr_p` for the comparison of the full model (journal and time as covariates) and the reduced model (only time as covariate).

```{r echo = FALSE, results = "as.is"}
kable(glm_StudyAcr_tbl, caption = "Logistic regression model - study acronym")
kable(post_hoc_StudyAcr_tbl, caption = "Logistic regression model with multiple comparisons - study acronym")
```


## Topic - Results

### Results mention
Not performed because of low frequencies of articles that mentioned results in their titles.

### Quantitative information
Not performed because all articles considered did not have a quantitative information in the title.

### Semi-quantitative information
Not performed because of low frequencies of articles with semi-quantitative information in their titles.

### Relation

```{r relation pairs, warning=FALSE} 
# glm (logit) with bias reduction
# bmj reference category
glm_Relation <- brglm(relation ~ timeVariable + Journal, family = binomial(link = "logit"), type = "AS_mean", data = data_rating_mod)
# combine results
glm_Relation_tbl <- table_brglm(glm_Relation)

# glm without journal
glm_Relation_Red <- brglm(relation ~ timeVariable, family = binomial(link = "logit"), type = "AS_mean", data = data_rating_mod)

# likelihood ratio test and p-value
lrt_Relation <- lrtest(glm_Relation, glm_Relation_Red)
lrt_Relation_p <- lrt_Relation$`Pr(>Chisq)`[2]
lrt_Relation_p <- ifelse(lrt_Relation_p < 0.001, "<0.001", round(lrt_Relation_p, 3))

# post-hoc tests
post_hoc_Relation <- glht(glm_Relation, linfct = mcp(Journal = "Tukey"))
post_hoc_Relation_tbl <- table_glht_log(post_hoc_Relation)
```

The likelihood ratio test revealed a p-value of `r lrt_Relation_p` for the comparison of the full model (journal and time as covariates) and the reduced model (only time as covariate).

```{r echo = FALSE, results = "as.is"}
kable(glm_Relation_tbl, caption = "Logistic regression model - relation")
kable(post_hoc_Relation_tbl, caption = "Logistic regression model with multiple comparisons - relation")
```

# Logistic regression models - Form
## Topic - Methods

### Abbreviation

```{r abbrev pairs, warning=FALSE} 
# glm (logit) with bias reduction
# bmj reference category
glm_Abbrev <- brglm(abbrev ~ timeVariable + Journal, family = binomial(link = "logit"), type = "AS_mean", data = data_rating_mod)
# combine results
glm_Abbrev_tbl <- table_brglm(glm_Abbrev)

# glm without journal
glm_Abbrev_Red <- brglm(abbrev ~ timeVariable, family = binomial(link = "logit"), type = "AS_mean", data = data_rating_mod)

# likelihood ratio test and p-value
lrt_Abbrev <- lrtest(glm_Abbrev, glm_Abbrev_Red)
lrt_Abbrev_p <- lrt_Abbrev$`Pr(>Chisq)`[2]
lrt_Abbrev_p <- ifelse(lrt_Abbrev_p < 0.001, "<0.001", round(lrt_Abbrev_p, 3))

# post-hoc tests
post_hoc_Abbrev <- glht(glm_Abbrev, linfct = mcp(Journal = "Tukey"))
post_hoc_Abbrev_tbl <- table_glht_log(post_hoc_Abbrev)
```

The likelihood ratio test revealed a p-value of `r lrt_Abbrev_p` for the comparison of the full model (journal and time as covariates) and the reduced model (only time as covariate).

```{r echo = FALSE, results = "as.is"}
kable(glm_Abbrev_tbl, caption = "Logistic regression model - abbreviation")
kable(post_hoc_Abbrev_tbl, caption = "Logistic regression model with multiple comparisons - abbreviation")
```

### Dash
Not performed because of low frequencies of articles that contained a dash in their titles.

### Subtitle

```{r substitle pairs, warning=FALSE} 

# glm (logit) with bias reduction
# bmj reference category
glm_Subtitle <- brglm(subtitle ~ timeVariable + Journal, family = binomial(link = "logit"), type = "AS_mean", data = data_rating_mod)
# combine results
glm_Subtitle_tbl <- table_brglm(glm_Subtitle)

# glm without journal
glm_Subtitle_Red <- brglm(subtitle ~ timeVariable, family = binomial(link = "logit"), type = "AS_mean", data = data_rating_mod)

# likelihood ratio test and p-value
lrt_Subtitle <- lrtest(glm_Subtitle, glm_Subtitle_Red)
lrt_Subtitle_p <- lrt_Subtitle$`Pr(>Chisq)`[2]
lrt_Subtitle_p <- ifelse(lrt_Subtitle_p < 0.001, "<0.001", round(lrt_Subtitle_p, 3))

# post-hoc tests
post_hoc_Subtitle <- glht(glm_Subtitle, linfct = mcp(Journal = "Tukey"))
post_hoc_Subtitle_tbl <- table_glht_log(post_hoc_Subtitle)
```

The likelihood ratio test revealed a p-value of `r lrt_Subtitle_p` for the comparison of the full model (journal and time as covariates) and the reduced model (only time as covariate).

```{r echo = FALSE, results = "as.is"}
kable(glm_Subtitle_tbl, caption = "Logistic regression model - subtitle")
kable(post_hoc_Subtitle_tbl, caption = "Logistic regression model with multiple comparisons - subtitle")
```

## Topic - Conclusion/Discussion

### Declarative titles
Not performed because all articles considered did not have a declarative title.

### Phrasal titles

```{r phras  pairs, warning=FALSE} 
# glm (logit) with bias reduction
# bmj reference category
glm_PhrasTitle <- brglm(phras_title ~ timeVariable + Journal, family = binomial(link = "logit"), type = "AS_mean", data = data_rating_mod)
# combine results
glm_PhrasTitle_tbl <- table_brglm(glm_PhrasTitle)

# glm without journal
glm_PhrasTitle_Red <- brglm(phras_title ~ timeVariable, family = binomial(link = "logit"), type = "AS_mean", data = data_rating_mod)

# likelihood ratio test and p-value
lrt_PhrasTitle <- lrtest(glm_PhrasTitle, glm_PhrasTitle_Red)
lrt_PhrasTitle_p <- lrt_PhrasTitle$`Pr(>Chisq)`[2]
lrt_PhrasTitle_p <- ifelse(lrt_PhrasTitle_p < 0.001, "<0.001", round(lrt_PhrasTitle_p, 3))

# post-hoc tests
post_hoc_PhrasTitle <- glht(glm_PhrasTitle, linfct = mcp(Journal = "Tukey"))
post_hoc_PhrasTitle_tbl <- table_glht_log(post_hoc_PhrasTitle)
```

The likelihood ratio test revealed a p-value of `r lrt_PhrasTitle_p` for the comparison of the full model (journal and time as covariates) and the reduced model (only time as covariate).

```{r echo = FALSE, results = "as.is"}
kable(glm_PhrasTitle_tbl, caption = "Logistic regression model - phrasal title")
kable(post_hoc_PhrasTitle_tbl, caption = "Logistic regression model with multiple comparisons - phrasal title")
```

### Question
Not performed because of low frequencies of articles that had a question mark in their title.


# Comparison with Kerans et al. 
We compared our results regarding the items methods mention, patient population, geography, clinical context, and treatment to those of Kerans et al. (2016, 2020). 

## Methods mention

```{r comparison kerans methods, warning=FALSE}

# data set - methods mention
data_methods <- rbind(c(54, 1, 28, 33, 74, 2, 6, 47),
                      c(98, 2, 47, 53, 93, 7, 11,89))
row.names(data_methods) <- c("Kerans et al.", "Our study")
colnames(data_methods) <- c("Bmj_yes", "Bmj_no", "Jama_yes", "Jama_no", "Lancet_yes", "Lancet_no", "Nejm_yes", "Nejm_no")

# proportions and cis
kerans_methods_bmj <- prop.test(data_methods[1, 1], n = data_methods[1, 1] + data_methods[1, 2])
kerans_methods_jama <- prop.test(data_methods[1, 3], n = data_methods[1, 3] + data_methods[1, 4])
kerans_methods_lancet <- prop.test(data_methods[1, 5], n = data_methods[1, 5] + data_methods[1, 6])
kerans_methods_nejm <- prop.test(data_methods[1, 7], n = data_methods[1, 7] + data_methods[1, 8])

our_study_methods_bmj <- prop.test(data_methods[2, 1], n = 100)
our_study_methods_jama <- prop.test(data_methods[2, 3], n = 100)
our_study_methods_lancet <- prop.test(data_methods[2, 5], n = 100)
our_study_methods_nejm <- prop.test(data_methods[2, 7], n = 100)

# summary of results
res_kerans_methods <- as.data.frame(rbind(
  c(round(kerans_methods_bmj$estimate*100, 1), round(kerans_methods_bmj$conf.int[1]*100, 1), round(kerans_methods_bmj$conf.int[2]*100, 1)),
  c(round(kerans_methods_jama$estimate*100, 1), round(kerans_methods_jama$conf.int[1]*100, 1), round(kerans_methods_jama$conf.int[2]*100, 1)),
  c(round(kerans_methods_lancet$estimate*100, 1), round(kerans_methods_lancet$conf.int[1]*100, 1), round(kerans_methods_lancet$conf.int[2]*100, 1)),
  c(round(kerans_methods_nejm$estimate*100, 1), round(kerans_methods_nejm$conf.int[1]*100, 1), round(kerans_methods_nejm$conf.int[2]*100, 1))))
colnames(res_kerans_methods) <- c("relFreq" , "Lower 95% CI", "Upper 95% CI")
row.names(res_kerans_methods) <- c("BMJ", "JAMA", "Lancet", "NEJM")

# summary of results
res_our_study_methods <- as.data.frame(rbind(
  c(paste0(our_study_methods_bmj$estimate*100, ".0"), round(our_study_methods_bmj$conf.int[1]*100, 1), round(our_study_methods_bmj$conf.int[2]*100, 1)),
  c(paste0(our_study_methods_jama$estimate*100, ".0"), paste0(round(our_study_methods_jama$conf.int[1]*100, 1), ".0"), round(our_study_methods_jama$conf.int[2]*100, 1)),
  c(paste0(our_study_methods_lancet$estimate*100, ".0"), round(our_study_methods_lancet$conf.int[1]*100, 1), round(our_study_methods_lancet$conf.int[2]*100, 1)),
  c(paste0(our_study_methods_nejm$estimate*100, ".0"), round(our_study_methods_nejm$conf.int[1]*100, 1), round(our_study_methods_nejm$conf.int[2]*100, 1))))
colnames(res_our_study_methods) <- c("relFreq" , "Lower 95% CI", "Upper 95% CI")
row.names(res_our_study_methods) <- c("BMJ", "JAMA", "Lancet", "NEJM")

# comparison per journal and per item
compare_methods_bmj <- fisher.test(data_methods[1:2, 1:2])
compare_methods_jama <- fisher.test(data_methods[1:2,3:4])
compare_methods_lancet <- fisher.test(data_methods[1:2,5:6])
compare_methods_nejm <- fisher.test(data_methods[1:2,7:8])

res_compare_methods <- as.data.frame(c(compare_methods_bmj$p.value, compare_methods_jama$p.value,
                                       round(compare_methods_lancet$p.value, 3), compare_methods_nejm$p.value))
colnames(res_compare_methods) <- c("p-value")
row.names(res_compare_methods) <- c("BMJ", "JAMA", "Lancet", "NEJM")

# overall  test(journal) within kerans and our study, respectively
data_kerans_methods_all <- rbind(c(54, 1), c(28, 33), c(74, 2), c(6, 47))
colnames(data_kerans_methods_all) <- c("Yes", "No")
row.names(data_kerans_methods_all) <- c("BMJ", "JAMA", "Lancet", "NEJM")

data_our_study_methods_all <- rbind(c(98, 2), c(47, 53), c(93, 7), c(11,89))
colnames(data_our_study_methods_all) <- c("Yes", "No")
row.names(data_our_study_methods_all) <- c("BMJ", "JAMA", "Lancet", "NEJM")

#load library
library(rcompanion)
# set.seed for calculation of cis for cramers V
set.seed(1234)

res_kerans_methods_all <- fisher.test(data_kerans_methods_all)
res_kerans_methods_effect_all <- cramerV(data_kerans_methods_all, ci = TRUE, type = "norm", R = 100, bias.correct = TRUE)
res_our_study_all <- fisher.test(data_our_study_methods_all)
res_our_study_methods_effect_all <- cramerV(data_our_study_methods_all, ci = TRUE, type = "norm", R = 100, bias.correct = TRUE)

res_methods_all <- as.data.frame(rbind(c(round(res_kerans_methods_effect_all, 2), "<0.001"),
                                       c(round(res_our_study_methods_effect_all, 2), "<0.001")))
colnames(res_methods_all) <- c("Cramérs V", "Lower 95% CI", "Upper 95% CI", "p-value")
row.names(res_methods_all) <- c("Kerans et al.", "Our study")
```

```{r echo = FALSE, results = "as.is"}
kable(data_kerans_methods_all, caption = "Absolute frequencies - methods mention (Kerans)")
kable(res_kerans_methods, caption = "Proportions and corresponding 95% CIs - methods mention (Kerans)")
kable(data_our_study_methods_all, caption = "Absolute frequencies - methods mention (our study)")
kable(res_our_study_methods, caption = "Proportions and corresponding 95% CIs - methods mention (our study)", align = "rrr")
kable(res_compare_methods, caption = "P-values from Fisher's exact tests - methods mention", align = "rrr")
kable(res_methods_all, caption = "Cramérs V plus corresponding 95% CI and p-values from Fisher-Freeman-Halton exact tests - methods mention", align = "rrr")
```

## Patient population

```{r comparison kerans patient, warning=FALSE}

# data set - patient population
data_patient <- rbind(c(21, 55, 18, 43, 15, 61, 16,45),
                      c(62, 38, 76, 24, 72, 28, 78, 22))
row.names(data_patient) <- c("Kerans et al.", "Our study")
colnames(data_patient) <- c("Bmj_yes", "Bmj_no", "Jama_yes", "Jama_no", "Lancet_yes", "Lancet_no", "Nejm_yes", "Nejm_no")

# proportions and ci
kerans_patient_bmj <- prop.test(data_patient[1, 1], n = data_patient[1, 1] + data_patient[1, 2])
kerans_patient_jama <- prop.test(data_patient[1, 3], n = data_patient[1, 3] + data_patient[1, 4])
kerans_patient_lancet <- prop.test(data_patient[1, 5], n = data_patient[1, 5] + data_patient[1, 6])
kerans_patient_nejm <- prop.test(data_patient[1, 7], n = data_patient[1, 7] + data_patient[1, 8])

our_study_patient_bmj <- prop.test(data_patient[2, 1], n = 100)
our_study_patient_jama <- prop.test(data_patient[2, 3], n = 100)
our_study_patient_lancet <- prop.test(data_patient[2, 5], n = 100)
our_study_patient_nejm <- prop.test(data_patient[2, 7], n = 100)

# summary of results
res_kerans_patient <- as.data.frame(rbind(
  c(round(kerans_patient_bmj$estimate*100, 1), round(kerans_patient_bmj$conf.int[1]*100, 1), round(kerans_patient_bmj$conf.int[2]*100, 1)),
  c(round(kerans_patient_jama$estimate*100, 1), round(kerans_patient_jama$conf.int[1]*100, 1), round(kerans_patient_jama$conf.int[2]*100, 1)),
  c(round(kerans_patient_lancet$estimate*100, 1), round(kerans_patient_lancet$conf.int[1]*100, 1), round(kerans_patient_lancet$conf.int[2]*100, 1)),
  c(round(kerans_patient_nejm$estimate*100, 1), round(kerans_patient_nejm$conf.int[1]*100, 1), round(kerans_patient_nejm$conf.int[2]*100, 1))))
 colnames(res_kerans_patient) <- c("relFreq" , "Lower 95% CI", "Upper 95% CI")
row.names(res_kerans_patient) <- c("BMJ", "JAMA", "Lancet", "NEJM")

# summary of results
res_our_study_patient <- as.data.frame(rbind(
  c(paste0(our_study_patient_bmj$estimate*100, ".0"), round(our_study_patient_bmj$conf.int[1]*100, 1), round(our_study_patient_bmj$conf.int[2]*100, 1)),
  c(paste0(our_study_patient_jama$estimate*100, ".0"), round(our_study_patient_jama$conf.int[1]*100, 1), round(our_study_patient_jama$conf.int[2]*100, 1)),
  c(paste0(our_study_patient_lancet$estimate*100, ".0"), paste0(round(our_study_patient_lancet$conf.int[1]*100, 1), ".0"), round(our_study_patient_lancet$conf.int[2]*100, 1)),
  c(paste0(our_study_patient_nejm$estimate*100, ".0"), round(our_study_patient_nejm$conf.int[1]*100, 1), round(our_study_patient_nejm$conf.int[2]*100, 1))))
colnames(res_our_study_patient) <- c("relFreq" , "Lower 95% CI", "Upper 95% CI")
row.names(res_our_study_patient) <- c("BMJ", "JAMA", "Lancet", "NEJM")

# comparison per journal and per item
compare_patient_bmj <- fisher.test(data_patient[1:2, 1:2])
compare_patient_jama <- fisher.test(data_patient[1:2,3:4])
compare_patient_lancet <- fisher.test(data_patient[1:2,5:6])
compare_patient_nejm <- fisher.test(data_patient[1:2,7:8])

res_compare_patient <- as.data.frame(rep("<.0.001", 4))
colnames(res_compare_patient) <- c("p-value")
row.names(res_compare_patient) <- c("BMJ", "JAMA", "Lancet", "NEJM")#

# overall  test(journal) within kerans and our study, respectively
data_kerans_patient_all <- rbind(c(21, 55), c(18, 43), c(15, 61), c(16,45))
colnames(data_kerans_patient_all) <- c("Yes", "No")
row.names(data_kerans_patient_all) <- c("BMJ", "JAMA", "Lancet", "NEJM")

data_our_study_patient_all <- rbind(c(62, 38), c(76, 24), c(72, 28), c(78, 22))
colnames(data_our_study_patient_all) <- c("Yes", "No")
row.names(data_our_study_patient_all) <- c("BMJ", "JAMA", "Lancet", "NEJM")

res_kerans_patients_all <- fisher.test(data_kerans_patient_all)
res_kerans_patient_effect_all <- cramerV(data_kerans_patient_all, ci = TRUE, type = "norm", R = 100, bias.correct = TRUE)
res_kerans_patient_effect_all$lower.ci <- ifelse(res_kerans_patient_effect_all$lower.ci < 0, 0, res_kerans_patient_effect_all$lower.ci)
res_our_study_all <- fisher.test(data_our_study_patient_all)
res_our_study_patient_effect_all <- cramerV(data_our_study_patient_all, ci = TRUE, type = "norm", R = 100, bias.correct = TRUE)
res_our_study_patient_effect_all$lower.ci <- ifelse(res_our_study_patient_effect_all$lower.ci < 0, 0, res_our_study_patient_effect_all$lower.ci)

res_patient_all <- as.data.frame(rbind(c(round(res_kerans_patient_effect_all, 2), round(res_kerans_patients_all$p.value, 3)),
                                       c(round(res_our_study_patient_effect_all, 2), round(res_our_study_all$p.value, 3))))
colnames(res_patient_all) <- c("Cramérs V", "Lower 95% CI", "Upper 95% CI", "p-value")
row.names(res_patient_all) <- c("Kerans et al.", "Our study")
```


```{r echo = FALSE, results = "as.is"}
kable(data_kerans_patient_all, caption = "Absolute frequencies - patient population (Kerans)")
kable(res_kerans_patient, caption = "Proportions and corresponding 95% CIs - patient population (Kerans)")
kable(data_our_study_patient_all, caption = "Absolute frequencies - patient population (our study)")
kable(res_our_study_patient, caption = "Proportions and corresponding 95% CIs - patient population (our study)", align = "rrr")
kable(res_compare_patient, caption = "P-values from Fisher's exact tests - patient population", align = "rrr")
kable(res_patient_all, caption = "Cramérs V plus corresponding 95% CI and p-values from Fisher-Freeman-Halton exact tests - patient population", align = "rrr")
```


## Geography

```{r comparison kerans geo, warning=FALSE}

# data set - geography
data_geo <- rbind(c(12, 64, 9, 52, 16, 60, 9, 52),
                  c(31, 69, 16, 84, 17, 83, 9, 81))
row.names(data_geo) <- c("Kerans et al.", "Our study")
colnames(data_geo) <- c("Bmj_yes", "Bmj_no", "Jama_yes", "Jama_no", "Lancet_yes", "Lancet_no", "Nejm_yes", "Nejm_no")

# proportions and ci
kerans_geo_bmj <- prop.test(data_geo[1, 1], n = data_geo[1, 1] + data_geo[1, 2])
kerans_geo_jama <- prop.test(data_geo[1, 3], n = data_geo[1, 3] + data_geo[1, 4])
kerans_geo_lancet <- prop.test(data_geo[1, 5], n = data_geo[1, 5] + data_geo[1, 6])
kerans_geo_nejm <- prop.test(data_geo[1, 7], n = data_geo[1, 7] + data_geo[1, 8])

our_study_geo_bmj <- prop.test(data_geo[2, 1], n = 100)
our_study_geo_jama <- prop.test(data_geo[2, 3], n = 100)
our_study_geo_lancet <- prop.test(data_geo[2, 5], n = 100)
our_study_geo_nejm <- prop.test(data_geo[2, 7], n = 100)

# summary of results
res_kerans_geo <- as.data.frame(rbind(
  c(round(kerans_geo_bmj$estimate*100, 1), round(kerans_geo_bmj$conf.int[1]*100, 1), round(kerans_geo_bmj$conf.int[2]*100, 1)),
  c(round(kerans_geo_jama$estimate*100, 1), round(kerans_geo_jama$conf.int[1]*100, 1), round(kerans_geo_jama$conf.int[2]*100, 1)),
  c(round(kerans_geo_lancet$estimate*100, 1), round(kerans_geo_lancet$conf.int[1]*100, 1), round(kerans_geo_lancet$conf.int[2]*100, 1)),
  c(round(kerans_geo_nejm$estimate*100, 1), round(kerans_geo_nejm$conf.int[1]*100, 1), round(kerans_geo_nejm$conf.int[2]*100, 1))))
colnames(res_kerans_geo) <- c("relFreq" , "Lower 95% CI", "Upper 95% CI")
row.names(res_kerans_geo) <- c("BMJ", "JAMA", "Lancet", "NEJM")

# summary of results
res_our_study_geo <- as.data.frame(rbind(
  c(paste0(our_study_geo_bmj$estimate*100, ".0"), round(our_study_geo_bmj$conf.int[1]*100, 1), round(our_study_geo_bmj$conf.int[2]*100, 1)),
  c(paste0(our_study_geo_jama$estimate*100, ".0"), round(our_study_geo_jama$conf.int[1]*100, 1), paste0(round(our_study_geo_jama$conf.int[2]*100, 1), ".0")),
  c(paste0(our_study_geo_lancet$estimate*100, ".0"), round(our_study_geo_lancet$conf.int[1]*100, 1), round(our_study_geo_lancet$conf.int[2]*100, 1)),
  c(paste0(our_study_geo_nejm$estimate*100, ".0"), round(our_study_geo_nejm$conf.int[1]*100, 1), round(our_study_geo_nejm$conf.int[2]*100, 1))))
colnames(res_our_study_geo) <- c("relFreq" , "Lower 95% CI", "Upper 95% CI")
row.names(res_our_study_geo) <- c("BMJ", "JAMA", "Lancet", "NEJM")

# comparison per journal and per item
compare_geo_bmj <- fisher.test(data_geo[1:2, 1:2])
compare_geo_jama <- fisher.test(data_geo[1:2,3:4])
compare_geo_lancet <- fisher.test(data_geo[1:2,5:6])
compare_geo_nejm <- fisher.test(data_geo[1:2,7:8])

res_compare_geo <- as.data.frame(c(round(compare_geo_bmj$p.value, 3), round(compare_geo_jama$p.value, 3),
                                   round(compare_geo_lancet$p.value, 3), round(compare_geo_nejm$p.value, 3)))
colnames(res_compare_geo) <- c("p-value")
row.names(res_compare_geo) <- c("BMJ", "JAMA", "Lancet", "NEJM")

# overall  test(journal) within kerans and our study, respectively
data_kerans_geo_all <- rbind(c(12, 64), c(9, 52), c(16, 60), c(9, 52))
colnames(data_kerans_geo_all) <- c("Yes", "No")
row.names(data_kerans_geo_all) <- c("BMJ", "JAMA", "Lancet", "NEJM")

data_our_study_geo_all <- rbind(c(31, 69), c(16, 84), c(17, 83), c(9, 81))
colnames(data_our_study_geo_all) <- c("Yes", "No")
row.names(data_our_study_geo_all) <- c("BMJ", "JAMA", "Lancet", "NEJM")

res_kerans_geo_all <- fisher.test(data_kerans_geo_all)
res_kerans_geo_effect_all <- cramerV(data_kerans_geo_all, ci = TRUE, type = "norm", R = 100, bias.correct = TRUE)
res_kerans_geo_effect_all$lower.ci <- ifelse(res_kerans_geo_effect_all$lower.ci < 0, 0, res_kerans_geo_effect_all$lower.ci)
res_our_study_all <- fisher.test(data_our_study_geo_all)
res_our_study_geo_effect_all <- cramerV(data_our_study_geo_all, ci = TRUE, type = "norm", R = 100, bias.correct = TRUE)

res_geo_all <- as.data.frame(rbind(c(round(res_kerans_geo_effect_all, 2), round(res_kerans_geo_all$p.value, 3)),
                                       c(round(res_our_study_geo_effect_all, 2), round(res_our_study_all$p.value, 3))))
colnames(res_geo_all) <- c("Cramérs V", "Lower 95% CI", "Upper 95% CI", "p-value")
row.names(res_geo_all) <- c("Kerans et al.", "Our study")
```


```{r echo = FALSE, results = "as.is"}
kable(data_kerans_geo_all, caption = "Absolute frequencies - geography (Kerans)")
kable(res_kerans_geo, caption = "Proportions and corresponding 95% CIs - geography (Kerans)")
kable(data_our_study_geo_all, caption = "Absolute frequencies - geography (our study)")
kable(res_our_study_geo, caption = "Proportions and corresponding 95% CIs - geography (our study)", align = "rrr")
kable(res_compare_geo, caption = "P-values from Fisher's exact tests - geography", align = "rrr")
kable(res_geo_all, caption = "Cramérs V plus corresponding 95% CI and p-values from Fisher-Freeman-Halton exact tests - geography", align = "rrr")
```

## Clinical context

```{r comparison kerans context, warning=FALSE}

# data set - clinical context
data_clin <- rbind(c(61, 15, 50, 11, 63, 13, 55, 6),
              c(73, 27, 81, 19, 83, 17, 89, 11))
row.names(data_clin) <- c("Kerans et al.", "Our study")
colnames(data_clin) <- c("Bmj_yes", "Bmj_no", "Jama_yes", "Jama_no", "Lancet_yes", "Lancet_no", "Nejm_yes", "Nejm_no")


# proportions and ci
kerans_clin_bmj <- prop.test(data_clin[1, 1], n = data_clin[1, 1] + data_clin[1, 2])
kerans_clin_jama <- prop.test(data_clin[1, 3], n = data_clin[1, 3] + data_clin[1, 4])
kerans_clin_lancet <- prop.test(data_clin[1, 5], n = data_clin[1, 5] + data_clin[1, 6])
kerans_clin_nejm <- prop.test(data_clin[1, 7], n = data_clin[1, 7] + data_clin[1, 8])

our_study_clin_bmj <- prop.test(data_clin[2, 1], n = 100)
our_study_clin_jama <- prop.test(data_clin[2, 3], n = 100)
our_study_clin_lancet <- prop.test(data_clin[2, 5], n = 100)
our_study_clin_nejm <- prop.test(data_clin[2, 7], n = 100)

# summary of results
res_kerans_clin <- as.data.frame(rbind(
  c(round(kerans_clin_bmj$estimate*100, 1), round(kerans_clin_bmj$conf.int[1]*100, 1), round(kerans_clin_bmj$conf.int[2]*100, 1)),
  c(round(kerans_clin_jama$estimate*100, 1), round(kerans_clin_jama$conf.int[1]*100, 1), round(kerans_clin_jama$conf.int[2]*100, 1)),
  c(round(kerans_clin_lancet$estimate*100, 1), round(kerans_clin_lancet$conf.int[1]*100, 1), round(kerans_clin_lancet$conf.int[2]*100, 1)),
  c(round(kerans_clin_nejm$estimate*100, 1), round(kerans_clin_nejm$conf.int[1]*100, 1), round(kerans_clin_nejm$conf.int[2]*100, 1))))
 colnames(res_kerans_clin) <- c("relFreq" , "Lower 95% CI", "Upper 95% CI")
row.names(res_kerans_clin) <- c("BMJ", "JAMA", "Lancet", "NEJM")

# summary of results
res_our_study_clin <- as.data.frame(rbind(
  c(paste0(our_study_clin_bmj$estimate*100, ".0"), paste0(round(our_study_clin_bmj$conf.int[1]*100, 1), ".0"), round(our_study_clin_bmj$conf.int[2]*100, 1)),
  c(paste0(our_study_clin_jama$estimate*100, ".0"), round(our_study_clin_jama$conf.int[1]*100, 1), round(our_study_clin_jama$conf.int[2]*100, 1)),
  c(paste0(our_study_clin_lancet$estimate*100, ".0"), round(our_study_clin_lancet$conf.int[1]*100, 1), round(our_study_clin_lancet$conf.int[2]*100, 1)),
  c(paste0(our_study_clin_nejm$estimate*100, ".0"), round(our_study_clin_nejm$conf.int[1]*100, 1), round(our_study_clin_nejm$conf.int[2]*100, 1))))
colnames(res_our_study_clin) <- c("relFreq" , "Lower 95% CI", "Upper 95% CI")
row.names(res_our_study_clin) <- c("BMJ", "JAMA", "Lancet", "NEJM")

# comparison per journal and per item
compare_clin_bmj <- fisher.test(data_clin[1:2, 1:2])
compare_clin_jama <- fisher.test(data_clin[1:2,3:4])
compare_clin_lancet <- fisher.test(data_clin[1:2,5:6])
compare_clin_nejm <- fisher.test(data_clin[1:2,7:8])

res_compare_clin <- as.data.frame(c(round(compare_clin_bmj$p.value, 3), round(compare_clin_jama$p.value, 3),
                                    round(compare_clin_lancet$p.value, 3), round(compare_clin_nejm$p.value, 3)))

colnames(res_compare_clin) <- c("p-value")
row.names(res_compare_clin) <- c("BMJ", "JAMA", "Lancet", "NEJM")

# overall  test(journal) within kerans and our study, respectively
data_kerans_clin_all <- rbind(c(61, 15), c(50, 11), c(63, 13), c(55, 6))
colnames(data_kerans_clin_all) <- c("Yes", "No")
row.names(data_kerans_clin_all) <- c("BMJ", "JAMA", "Lancet", "NEJM")

data_our_study_clin_all <- rbind(c(73, 27), c(81, 19), c(83, 17), c(89, 11))
colnames(data_our_study_clin_all) <- c("Yes", "No")
row.names(data_our_study_clin_all) <- c("BMJ", "JAMA", "Lancet", "NEJM")

res_kerans_clin_all <- fisher.test(data_kerans_clin_all)
res_kerans_clin_effect_all <- cramerV(data_kerans_clin_all, ci = TRUE, type = "norm", R = 100, bias.correct = TRUE)
res_kerans_clin_effect_all$lower.ci <- ifelse(res_kerans_clin_effect_all$lower.ci < 0, 0, res_kerans_clin_effect_all$lower.ci)
res_our_study_all <- fisher.test(data_our_study_clin_all)
res_our_study_clin_effect_all <- cramerV(data_our_study_clin_all, ci = TRUE, type = "norm", R = 100, bias.correct = TRUE)
res_our_study_clin_effect_all$lower.ci <- ifelse(res_our_study_clin_effect_all$lower.ci < 0, 0, res_our_study_clin_effect_all$lower.ci)

res_clin_all <- as.data.frame(rbind(c(round(res_kerans_clin_effect_all, 2), round(res_kerans_clin_all$p.value, 3)),
                                       c(round(res_our_study_clin_effect_all, 2), round(res_our_study_all$p.value, 3))))
colnames(res_clin_all) <- c("Cramérs V", "Lower 95% CI", "Upper 95% CI", "p-value")
row.names(res_clin_all) <- c("Kerans et al.", "Our study")
```

```{r echo = FALSE, results = "as.is"}
kable(data_kerans_clin_all, caption = "Absolute frequencies - clinical context (Kerans)")
kable(res_kerans_clin, caption = "Proportions and corresponding 95% CIs - clinical context (Kerans)")
kable(data_our_study_clin_all, caption = "Absolute frequencies - clinical context (our study)")
kable(res_our_study_clin, caption = "Proportions and corresponding 95% CIs - clinical context (our study)", align = "rrr")
kable(res_compare_clin, caption = "P-values from Fisher's exact tests - clinical context", align = "rrr")
kable(res_clin_all, caption = "Cramérs V plus corresponding 95% CI and p-values from Fisher-Freeman-Halton exact tests - clinical context", align = "rrr")
```

## Treatment

```{r comparison kerans treat, warning=FALSE}

# data set - treatment
data_treat <- rbind(c(28, 48, 27, 34, 55, 21, 35, 26),
              c(30, 70, 55, 45, 62, 38, 58, 42))
row.names(data_treat) <- c("Kerans et al.", "Our study")
colnames(data_treat) <- c("Bmj_yes", "Bmj_no", "Jama_yes", "Jama_no", "Lancet_yes", "Lancet_no", "Nejm_yes", "Nejm_no")


# proportions and ci
kerans_treat_bmj <- prop.test(data_treat[1, 1], n = data_treat[1, 1] + data_treat[1, 2])
kerans_treat_jama <- prop.test(data_treat[1, 3], n = data_treat[1, 3] + data_treat[1, 4])
kerans_treat_lancet <- prop.test(data_treat[1, 5], n = data_treat[1, 5] + data_treat[1, 6])
kerans_treat_nejm <- prop.test(data_treat[1, 7], n = data_treat[1, 7] + data_treat[1, 8])

our_study_treat_bmj <- prop.test(data_treat[2, 1], n = 100)
our_study_treat_jama <- prop.test(data_treat[2, 3], n = 100)
our_study_treat_lancet <- prop.test(data_treat[2, 5], n = 100)
our_study_treat_nejm <- prop.test(data_treat[2, 7], n = 100)

res_kerans_treat <- as.data.frame(rbind(
  c(round(kerans_treat_bmj$estimate*100, 1), round(kerans_treat_bmj$conf.int[1]*100, 1), round(kerans_treat_bmj$conf.int[2]*100, 1)),
  c(round(kerans_treat_jama$estimate*100, 1), round(kerans_treat_jama$conf.int[1]*100, 1), round(kerans_treat_jama$conf.int[2]*100, 1)),
  c(round(kerans_treat_lancet$estimate*100, 1), round(kerans_treat_lancet$conf.int[1]*100, 1), round(kerans_treat_lancet$conf.int[2]*100, 1)),
  c(round(kerans_treat_nejm$estimate*100, 1), round(kerans_treat_nejm$conf.int[1]*100, 1), round(kerans_treat_nejm$conf.int[2]*100, 1))))
 
colnames(res_kerans_treat) <- c("relFreq" , "Lower 95% CI", "Upper 95% CI")
row.names(res_kerans_treat) <- c("BMJ", "JAMA", "Lancet", "NEJM")


res_our_study_treat <- as.data.frame(rbind(
  c(paste0(our_study_treat_bmj$estimate*100, ".0"), round(our_study_treat_bmj$conf.int[1]*100, 1), round(our_study_treat_bmj$conf.int[2]*100, 1)),
  c(paste0(our_study_treat_jama$estimate*100, ".0"), round(our_study_treat_jama$conf.int[1]*100, 1), round(our_study_treat_jama$conf.int[2]*100, 1)),
  c(paste0(our_study_treat_lancet$estimate*100, ".0"), round(our_study_treat_lancet$conf.int[1]*100, 1), round(our_study_treat_lancet$conf.int[2]*100, 1)),
  c(paste0(our_study_treat_nejm$estimate*100, ".0"), round(our_study_treat_nejm$conf.int[1]*100, 1), round(our_study_treat_nejm$conf.int[2]*100, 1))))

colnames(res_our_study_treat) <- c("relFreq" , "Lower 95% CI", "Upper 95% CI")
row.names(res_our_study_treat) <- c("BMJ", "JAMA", "Lancet", "NEJM")

# comparison per journal and per item
compare_treat_bmj <- fisher.test(data_treat[1:2, 1:2])
compare_treat_jama <- fisher.test(data_treat[1:2,3:4])
compare_treat_lancet <- fisher.test(data_treat[1:2,5:6])
compare_treat_nejm <- fisher.test(data_treat[1:2,7:8])

res_compare_treat <- as.data.frame(c(round(compare_treat_bmj$p.value, 3), round(compare_treat_jama$p.value, 3),
                                     round(compare_treat_lancet$p.value, 3), round(compare_treat_nejm$p.value, 3)))
colnames(res_compare_treat) <- c("p-value")
row.names(res_compare_treat) <- c("BMJ", "JAMA", "Lancet", "NEJM")

# overall  test(journal) within kerans and our study, respectively
data_kerans_treat_all <- rbind(c(28, 48), c(27, 45), c(55, 21), c(35, 26))
colnames(data_kerans_treat_all) <- c("Yes", "No")
row.names(data_kerans_treat_all) <- c("BMJ", "JAMA", "Lancet", "NEJM")

data_our_study_treat_all <- rbind(c(30, 70), c(55, 45), c(62, 38), c(58, 42))
colnames(data_our_study_treat_all) <- c("Yes", "No")
row.names(data_our_study_treat_all) <- c("BMJ", "JAMA", "Lancet", "NEJM")

res_kerans_treat_all <- fisher.test(data_kerans_treat_all)
res_kerans_treat_effect_all <- cramerV(data_kerans_treat_all, ci = TRUE, type = "norm", R = 100, bias.correct = TRUE)
res_our_study_all <- fisher.test(data_our_study_treat_all)
res_our_study_treat_effect_all <- cramerV(data_our_study_treat_all, ci = TRUE, type = "norm", R = 100, bias.correct = TRUE)

res_treat_all <- as.data.frame(rbind(c(round(res_kerans_treat_effect_all, 2), "<0.001"),
                                       c(round(res_our_study_treat_effect_all, 2), "<0.001")))
colnames(res_treat_all) <- c("Cramérs V", "Lower 95% CI", "Upper 95% CI", "p-value")
row.names(res_treat_all) <- c("Kerans et al.", "Our study")
```

```{r echo = FALSE, results = "as.is"}
kable(data_kerans_treat_all, caption = "Absolute frequencies - treatment (Kerans)")
kable(res_kerans_treat, caption = "Proportions and corresponding 95% CIs - treatment (Kerans)")
kable(data_our_study_treat_all, caption = "Absolute frequencies -  treatment (our study)")
kable(res_our_study_treat, caption = "Proportions and corresponding 95% CIs - treatment (our study)", align = "rrr")
kable(res_compare_treat, caption = "P-values from Fisher's exact tests - treatment", align = "rrr")
kable(res_treat_all, caption = "Cramérs V plus corresponding 95% CI and p-values from Fisher-Freeman-Halton exact tests - treatment", align = "rrr")
```
